# Supplementary material for: Perception of dynamic facial expressions of emotion between dogs and humans
Source: Anim Cogn. 2020 Feb 12;23(3):465–76. doi: 10.1007/s10071-020-01348-5 (PMC7181561; doi:10.1007/s10071-020-01348-5)
Supplement: Supplementary file 4 — Supplementary file4 (XLSX 780 kb) [file 10071_2020_1348_MOESM4_ESM.xlsx]

## Sheet: PVT dataset
case number	participant number	AOI	stimulus emotion	stimulus species	participant species	PVT	AOI window viewing time (ms)
1	228	cheeks	neutral	dog	human	0	7849
2	228	ears	neutral	dog	human	0	7849
3	228	eyes	neutral	dog	human	0.122946	7849
4	228	glabella	neutral	dog	human	0.490891	7849
5	228	mentalis	neutral	dog	human	0	7849
6	228	mouth	neutral	dog	human	0.308957	7849
8	228	cheeks	happiness	dog	human	0.0228817	5594
9	228	ears	happiness	dog	human	0.096532	5594
10	228	eyes	happiness	dog	human	0.396139	5594
11	228	glabella	happiness	dog	human	0.133	5594
12	228	mentalis	happiness	dog	human	0	5594
13	228	mouth	happiness	dog	human	0.249374	5594
15	228	cheeks	positive anticipation	dog	human	0.0302992	7888
16	228	ears	positive anticipation	dog	human	0.00393002	7888
17	228	eyes	positive anticipation	dog	human	0.159102	7888
18	228	glabella	positive anticipation	dog	human	0.317191	7888
19	228	mentalis	positive anticipation	dog	human	0	7888
20	228	mouth	positive anticipation	dog	human	0.41747	7888
22	228	cheeks	frustration	dog	human	0	7681
23	228	ears	frustration	dog	human	0	7681
24	228	eyes	frustration	dog	human	0.282776	7681
25	228	glabella	frustration	dog	human	0.628694	7681
26	228	mentalis	frustration	dog	human	0	7681
27	228	mouth	frustration	dog	human	0.0390574	7681
29	228	cheeks	positive anticipation	dog	human	0	7284
30	228	ears	positive anticipation	dog	human	0.0123558	7284
31	228	eyes	positive anticipation	dog	human	0.234075	7284
32	228	glabella	positive anticipation	dog	human	0.149643	7284
33	228	mentalis	positive anticipation	dog	human	0	7284
34	228	mouth	positive anticipation	dog	human	0.467188	7284
36	228	cheeks	fear	dog	human	0.191562	6755
37	228	ears	fear	dog	human	0.155736	6755
38	228	eyes	fear	dog	human	0.492376	6755
39	228	glabella	fear	dog	human	0.136788	6755
40	228	mentalis	fear	dog	human	0	6755
41	228	mouth	fear	dog	human	0	6755
43	228	cheeks	happiness	human	human	0.0311331	6681
44	228	eyes	happiness	human	human	0.166891	6681
45	228	frontalis	happiness	human	human	0	6681
46	228	glabella	happiness	human	human	0	6681
47	228	mentalis	happiness	human	human	0	6681
48	228	mouth	happiness	human	human	0.326897	6681
49	228	nose	happiness	human	human	0.350097	6681
51	228	cheeks	happiness	human	human	0	8041
52	228	eyes	happiness	human	human	0.387887	8041
53	228	frontalis	happiness	human	human	0	8041
54	228	glabella	happiness	human	human	0	8041
55	228	mentalis	happiness	human	human	0	8041
56	228	mouth	happiness	human	human	0.107325	8041
57	228	nose	happiness	human	human	0.428802	8041
59	228	cheeks	frustration	human	human	0	6520
60	228	ears	frustration	human	human	0	6520
61	228	eyes	frustration	human	human	0.224693	6520
62	228	frontalis	frustration	human	human	0	6520
63	228	glabella	frustration	human	human	0	6520
64	228	mentalis	frustration	human	human	0	6520
65	228	mouth	frustration	human	human	0.157515	6520
66	228	nose	frustration	human	human	0.522239	6520
68	228	cheeks	positive anticipation	human	human	0	7361
69	228	ears	positive anticipation	human	human	0	7361
70	228	eyes	positive anticipation	human	human	0.445727	7361
71	228	frontalis	positive anticipation	human	human	0.0163021	7361
72	228	glabella	positive anticipation	human	human	0.013721	7361
73	228	mentalis	positive anticipation	human	human	0	7361
74	228	mouth	positive anticipation	human	human	0.0571933	7361
75	228	nose	positive anticipation	human	human	0.389213	7361
77	228	cheeks	fear	human	human	0.0230384	7596
78	228	ears	fear	human	human	0	7596
79	228	eyes	fear	human	human	0.257504	7596
80	228	frontalis	fear	human	human	0	7596
81	228	glabella	fear	human	human	0	7596
82	228	mentalis	fear	human	human	0	7596
83	228	mouth	fear	human	human	0.469326	7596
84	228	nose	fear	human	human	0.189047	7596
86	228	cheeks	frustration	human	human	0.140791	8296
87	228	ears	frustration	human	human	0.0178399	8296
88	228	eyes	frustration	human	human	0.35704	8296
89	228	frontalis	frustration	human	human	0.00144648	8296
90	228	glabella	frustration	human	human	0	8296
91	228	mentalis	frustration	human	human	0	8296
92	228	mouth	frustration	human	human	0.00699132	8296
93	228	nose	frustration	human	human	0.38392	8296
95	228	cheeks	frustration	dog	human	0	7162
96	228	ears	frustration	dog	human	0.0212231	7162
97	228	eyes	frustration	dog	human	0.145211	7162
98	228	glabella	frustration	dog	human	0.295867	7162
99	228	mentalis	frustration	dog	human	0	7162
100	228	mouth	frustration	dog	human	0.468165	7162
102	228	cheeks	neutral	human	human	0	7268
103	228	eyes	neutral	human	human	0.243396	7268
104	228	frontalis	neutral	human	human	0	7268
105	228	glabella	neutral	human	human	0	7268
106	228	mentalis	neutral	human	human	0	7268
107	228	mouth	neutral	human	human	0.0690699	7268
108	228	nose	neutral	human	human	0.674876	7268
110	228	cheeks	neutral	dog	human	0	5143
111	228	ears	neutral	dog	human	0	5143
112	228	eyes	neutral	dog	human	0.154385	5143
113	228	glabella	neutral	dog	human	0.481431	5143
114	228	mentalis	neutral	dog	human	0	5143
115	228	mouth	neutral	dog	human	0.25316	5143
117	228	cheeks	positive anticipation	human	human	0	6459
118	228	eyes	positive anticipation	human	human	0.271714	6459
119	228	frontalis	positive anticipation	human	human	0	6459
120	228	glabella	positive anticipation	human	human	0	6459
121	228	mentalis	positive anticipation	human	human	0	6459
122	228	mouth	positive anticipation	human	human	0.105589	6459
123	228	nose	positive anticipation	human	human	0.554885	6459
125	229	cheeks	neutral	human	human	0	7015
126	229	eyes	neutral	human	human	0.693371	7015
127	229	frontalis	neutral	human	human	0	7015
128	229	glabella	neutral	human	human	0.0208125	7015
129	229	mentalis	neutral	human	human	0	7015
130	229	mouth	neutral	human	human	0.13856	7015
131	229	nose	neutral	human	human	0.15082	7015
133	229	cheeks	happiness	human	human	0.166762	7004
134	229	eyes	happiness	human	human	0.57924	7004
135	229	frontalis	happiness	human	human	0.00870931	7004
136	229	glabella	happiness	human	human	0	7004
137	229	mentalis	happiness	human	human	0	7004
138	229	mouth	happiness	human	human	0	7004
139	229	nose	happiness	human	human	0.114363	7004
141	229	cheeks	neutral	dog	human	0	7990
142	229	ears	neutral	dog	human	0	7990
143	229	eyes	neutral	dog	human	0.436796	7990
144	229	glabella	neutral	dog	human	0.500501	7990
145	229	mentalis	neutral	dog	human	0	7990
146	229	mouth	neutral	dog	human	0.0593242	7990
148	229	cheeks	frustration	dog	human	0	7269
149	229	ears	frustration	dog	human	0	7269
150	229	eyes	frustration	dog	human	0.52607	7269
151	229	glabella	frustration	dog	human	0.363186	7269
152	229	mentalis	frustration	dog	human	0	7269
153	229	mouth	frustration	dog	human	0.0664466	7269
155	229	cheeks	frustration	human	human	0.00686582	8302
156	229	ears	frustration	human	human	0	8302
157	229	eyes	frustration	human	human	0.711154	8302
158	229	frontalis	frustration	human	human	0.0311973	8302
159	229	glabella	frustration	human	human	0.0576969	8302
160	229	mentalis	frustration	human	human	0	8302
161	229	mouth	frustration	human	human	0	8302
162	229	nose	frustration	human	human	0.109853	8302
164	229	cheeks	frustration	dog	human	0	6622
165	229	ears	frustration	dog	human	0	6622
166	229	eyes	frustration	dog	human	0.661885	6622
167	229	glabella	frustration	dog	human	0.192691	6622
168	229	mentalis	frustration	dog	human	0	6622
169	229	mouth	frustration	dog	human	0.0854727	6622
171	229	cheeks	neutral	dog	human	0	4853
172	229	ears	neutral	dog	human	0	4853
173	229	eyes	neutral	dog	human	0.620235	4853
174	229	glabella	neutral	dog	human	0.135998	4853
175	229	mentalis	neutral	dog	human	0	4853
176	229	mouth	neutral	dog	human	0.161343	4853
178	229	cheeks	fear	dog	human	0.0252114	6267
179	229	ears	fear	dog	human	0	6267
180	229	eyes	fear	dog	human	0.850806	6267
181	229	glabella	fear	dog	human	0.0280836	6267
182	229	mentalis	fear	dog	human	0	6267
183	229	mouth	fear	dog	human	0	6267
185	229	cheeks	frustration	human	human	0	6199
186	229	ears	frustration	human	human	0	6199
187	229	eyes	frustration	human	human	0.609292	6199
188	229	frontalis	frustration	human	human	0.16906	6199
189	229	glabella	frustration	human	human	0	6199
190	229	mentalis	frustration	human	human	0	6199
191	229	mouth	frustration	human	human	0	6199
192	229	nose	frustration	human	human	0.203259	6199
194	229	cheeks	positive anticipation	dog	human	0	6901
195	229	ears	positive anticipation	dog	human	0.0312998	6901
196	229	eyes	positive anticipation	dog	human	0.587886	6901
197	229	glabella	positive anticipation	dog	human	0.0640487	6901
198	229	mentalis	positive anticipation	dog	human	0	6901
199	229	mouth	positive anticipation	dog	human	0.127228	6901
201	229	cheeks	fear	human	human	0.0892908	7078
202	229	ears	fear	human	human	0	7078
203	229	eyes	fear	human	human	0.570359	7078
204	229	frontalis	fear	human	human	0	7078
205	229	glabella	fear	human	human	0	7078
206	229	mentalis	fear	human	human	0	7078
207	229	mouth	fear	human	human	0.175049	7078
208	229	nose	fear	human	human	0.110059	7078
210	229	cheeks	positive anticipation	human	human	0	7039
211	229	ears	positive anticipation	human	human	0.0321068	7039
212	229	eyes	positive anticipation	human	human	0.467538	7039
213	229	frontalis	positive anticipation	human	human	0.106407	7039
214	229	glabella	positive anticipation	human	human	0	7039
215	229	mentalis	positive anticipation	human	human	0	7039
216	229	mouth	positive anticipation	human	human	0	7039
217	229	nose	positive anticipation	human	human	0.279727	7039
219	229	cheeks	positive anticipation	human	human	0.0475583	6266
220	229	eyes	positive anticipation	human	human	0.473189	6266
221	229	frontalis	positive anticipation	human	human	0.0485158	6266
222	229	glabella	positive anticipation	human	human	0	6266
223	229	mentalis	positive anticipation	human	human	0	6266
224	229	mouth	positive anticipation	human	human	0.133099	6266
225	229	nose	positive anticipation	human	human	0.203798	6266
227	229	cheeks	positive anticipation	dog	human	0.0291094	7489
228	229	ears	positive anticipation	dog	human	0	7489
229	229	eyes	positive anticipation	dog	human	0.63413	7489
230	229	glabella	positive anticipation	dog	human	0.100948	7489
231	229	mentalis	positive anticipation	dog	human	0	7489
232	229	mouth	positive anticipation	dog	human	0.167179	7489
234	229	cheeks	happiness	dog	human	0.0277567	5260
235	229	ears	happiness	dog	human	0.05	5260
236	229	eyes	happiness	dog	human	0.481559	5260
237	229	glabella	happiness	dog	human	0.0551331	5260
238	229	mentalis	happiness	dog	human	0	5260
239	229	mouth	happiness	dog	human	0.157414	5260
241	229	cheeks	happiness	human	human	0	7808
242	229	eyes	happiness	human	human	0.689421	7808
243	229	frontalis	happiness	human	human	0	7808
244	229	glabella	happiness	human	human	0	7808
245	229	mentalis	happiness	human	human	0	7808
246	229	mouth	happiness	human	human	0	7808
247	229	nose	happiness	human	human	0.279201	7808
249	230	cheeks	positive anticipation	human	human	0	7293
250	230	ears	positive anticipation	human	human	0	7293
251	230	eyes	positive anticipation	human	human	0.2959	7293
252	230	frontalis	positive anticipation	human	human	0.066365	7293
253	230	glabella	positive anticipation	human	human	0.0286576	7293
254	230	mentalis	positive anticipation	human	human	0	7293
255	230	mouth	positive anticipation	human	human	0.152338	7293
256	230	nose	positive anticipation	human	human	0.363911	7293
258	230	cheeks	frustration	dog	human	0	6757
259	230	ears	frustration	dog	human	0.0150955	6757
260	230	eyes	frustration	dog	human	0.378126	6757
261	230	glabella	frustration	dog	human	0.187953	6757
262	230	mentalis	frustration	dog	human	0	6757
263	230	mouth	frustration	dog	human	0.313749	6757
265	230	cheeks	happiness	dog	human	0.0455572	5312
266	230	ears	happiness	dog	human	0.0502636	5312
267	230	eyes	happiness	dog	human	0.587349	5312
268	230	glabella	happiness	dog	human	0.173569	5312
269	230	mentalis	happiness	dog	human	0	5312
270	230	mouth	happiness	dog	human	0.0538404	5312
272	230	cheeks	neutral	dog	human	0	4217
273	230	ears	neutral	dog	human	0	4217
274	230	eyes	neutral	dog	human	0.643823	4217
275	230	glabella	neutral	dog	human	0	4217
276	230	mentalis	neutral	dog	human	0	4217
277	230	mouth	neutral	dog	human	0.356177	4217
279	230	cheeks	positive anticipation	dog	human	0	6382
280	230	ears	positive anticipation	dog	human	0.0100282	6382
281	230	eyes	positive anticipation	dog	human	0.382169	6382
282	230	glabella	positive anticipation	dog	human	0.272955	6382
283	230	mentalis	positive anticipation	dog	human	0	6382
284	230	mouth	positive anticipation	dog	human	0.205735	6382
286	230	cheeks	fear	dog	human	0	5328
287	230	ears	fear	dog	human	0	5328
288	230	eyes	fear	dog	human	0.424174	5328
289	230	glabella	fear	dog	human	0.0611862	5328
290	230	mentalis	fear	dog	human	0	5328
291	230	mouth	fear	dog	human	0.44482	5328
293	230	cheeks	fear	human	human	0.012605	7140
294	230	ears	fear	human	human	0	7140
295	230	eyes	fear	human	human	0.4	7140
296	230	frontalis	fear	human	human	0	7140
297	230	glabella	fear	human	human	0	7140
298	230	mentalis	fear	human	human	0	7140
299	230	mouth	fear	human	human	0.209804	7140
300	230	nose	fear	human	human	0.319888	7140
302	230	cheeks	happiness	dog	human	0.0399306	5184
303	230	ears	happiness	dog	human	0	5184
304	230	eyes	happiness	dog	human	0.450424	5184
305	230	glabella	happiness	dog	human	0.126157	5184
306	230	mentalis	happiness	dog	human	0	5184
307	230	mouth	happiness	dog	human	0.291088	5184
309	230	cheeks	neutral	human	human	0.38495	7362
310	230	eyes	neutral	human	human	0.128226	7362
311	230	frontalis	neutral	human	human	0	7362
312	230	glabella	neutral	human	human	0	7362
313	230	mentalis	neutral	human	human	0.0869329	7362
314	230	mouth	neutral	human	human	0.111519	7362
315	230	nose	neutral	human	human	0.230916	7362
317	230	cheeks	positive anticipation	dog	human	0	6912
318	230	ears	positive anticipation	dog	human	0	6912
319	230	eyes	positive anticipation	dog	human	0.563802	6912
320	230	glabella	positive anticipation	dog	human	0.131076	6912
321	230	mentalis	positive anticipation	dog	human	0.0293692	6912
322	230	mouth	positive anticipation	dog	human	0.190828	6912
324	230	cheeks	fear	dog	human	0.0657461	6373
325	230	ears	fear	dog	human	0.0414248	6373
326	230	eyes	fear	dog	human	0.617135	6373
327	230	glabella	fear	dog	human	0.0323239	6373
328	230	mentalis	fear	dog	human	0	6373
329	230	mouth	fear	dog	human	0.209634	6373
331	230	cheeks	neutral	dog	human	0	7466
332	230	ears	neutral	dog	human	0	7466
333	230	eyes	neutral	dog	human	0.603804	7466
334	230	glabella	neutral	dog	human	0.241227	7466
335	230	mentalis	neutral	dog	human	0	7466
336	230	mouth	neutral	dog	human	0.178409	7466
338	230	cheeks	frustration	dog	human	0.07039	6052
339	230	ears	frustration	dog	human	0.0165235	6052
340	230	eyes	frustration	dog	human	0.403503	6052
341	230	glabella	frustration	dog	human	0.11649	6052
342	230	mentalis	frustration	dog	human	0.0799736	6052
343	230	mouth	frustration	dog	human	0.205552	6052
345	230	cheeks	happiness	human	human	0.028626	6288
346	230	eyes	happiness	human	human	0.290712	6288
347	230	frontalis	happiness	human	human	0.10528	6288
348	230	glabella	happiness	human	human	0	6288
349	230	mentalis	happiness	human	human	0	6288
350	230	mouth	happiness	human	human	0.236005	6288
351	230	nose	happiness	human	human	0.225827	6288
353	230	cheeks	frustration	human	human	0.0282191	7867
354	230	ears	frustration	human	human	0	7867
355	230	eyes	frustration	human	human	0.336596	7867
356	230	frontalis	frustration	human	human	0.0176687	7867
357	230	glabella	frustration	human	human	0.0489386	7867
358	230	mentalis	frustration	human	human	0	7867
359	230	mouth	frustration	human	human	0	7867
360	230	nose	frustration	human	human	0.432821	7867
362	230	cheeks	frustration	human	human	0	5862
363	230	ears	frustration	human	human	0	5862
364	230	eyes	frustration	human	human	0.403617	5862
365	230	frontalis	frustration	human	human	0	5862
366	230	glabella	frustration	human	human	0	5862
367	230	mentalis	frustration	human	human	0	5862
368	230	mouth	frustration	human	human	0.307062	5862
369	230	nose	frustration	human	human	0.276697	5862
371	230	cheeks	neutral	human	human	0	7024
372	230	eyes	neutral	human	human	0.417711	7024
373	230	frontalis	neutral	human	human	0	7024
374	230	glabella	neutral	human	human	0	7024
375	230	mentalis	neutral	human	human	0	7024
376	230	mouth	neutral	human	human	0.210991	7024
377	230	nose	neutral	human	human	0.354214	7024
379	230	cheeks	fear	human	human	0	10851
380	230	eyes	fear	human	human	0.542531	10851
381	230	frontalis	fear	human	human	0	10851
382	230	glabella	fear	human	human	0.0258041	10851
383	230	mentalis	fear	human	human	0	10851
384	230	mouth	fear	human	human	0.244494	10851
385	230	nose	fear	human	human	0.166068	10851
387	230	cheeks	happiness	human	human	0	7698
388	230	eyes	happiness	human	human	0.631982	7698
389	230	frontalis	happiness	human	human	0	7698
390	230	glabella	happiness	human	human	0	7698
391	230	mentalis	happiness	human	human	0	7698
392	230	mouth	happiness	human	human	0.182775	7698
393	230	nose	happiness	human	human	0.146532	7698
395	230	cheeks	positive anticipation	human	human	0	5744
396	230	eyes	positive anticipation	human	human	0.244255	5744
397	230	frontalis	positive anticipation	human	human	0.0106198	5744
398	230	glabella	positive anticipation	human	human	0.0360376	5744
399	230	mentalis	positive anticipation	human	human	0	5744
400	230	mouth	positive anticipation	human	human	0.080954	5744
401	230	nose	positive anticipation	human	human	0.583043	5744
403	231	cheeks	neutral	dog	human	0.168831	4158
404	231	ears	neutral	dog	human	0	4158
405	231	eyes	neutral	dog	human	0.539683	4158
406	231	glabella	neutral	dog	human	0	4158
407	231	mentalis	neutral	dog	human	0	4158
408	231	mouth	neutral	dog	human	0.381433	4158
410	231	cheeks	fear	dog	human	0.052931	6329
411	231	ears	fear	dog	human	0.104282	6329
412	231	eyes	fear	dog	human	0.271449	6329
413	231	glabella	fear	dog	human	0.0227524	6329
414	231	mentalis	fear	dog	human	0	6329
415	231	mouth	fear	dog	human	0.312846	6329
417	231	cheeks	frustration	human	human	0.129658	7728
418	231	ears	frustration	human	human	0	7728
419	231	eyes	frustration	human	human	0.531703	7728
420	231	frontalis	frustration	human	human	0	7728
421	231	glabella	frustration	human	human	0.0318323	7728
422	231	mentalis	frustration	human	human	0	7728
423	231	mouth	frustration	human	human	0.0685818	7728
424	231	nose	frustration	human	human	0.171325	7728
426	231	cheeks	happiness	human	human	0.128516	7680
427	231	eyes	happiness	human	human	0.600391	7680
428	231	frontalis	happiness	human	human	0	7680
429	231	glabella	happiness	human	human	0	7680
430	231	mentalis	happiness	human	human	0	7680
431	231	mouth	happiness	human	human	0.220833	7680
432	231	nose	happiness	human	human	0.028125	7680
434	231	cheeks	positive anticipation	human	human	0.0466765	6770
435	231	ears	positive anticipation	human	human	0.0514032	6770
436	231	eyes	positive anticipation	human	human	0.410487	6770
437	231	frontalis	positive anticipation	human	human	0	6770
438	231	glabella	positive anticipation	human	human	0	6770
439	231	mentalis	positive anticipation	human	human	0	6770
440	231	mouth	positive anticipation	human	human	0.120236	6770
441	231	nose	positive anticipation	human	human	0.25805	6770
443	231	cheeks	happiness	dog	human	0	5260
444	231	ears	happiness	dog	human	0.0490494	5260
445	231	eyes	happiness	dog	human	0.478517	5260
446	231	glabella	happiness	dog	human	0.0429658	5260
447	231	mentalis	happiness	dog	human	0	5260
448	231	mouth	happiness	dog	human	0.377567	5260
450	231	cheeks	positive anticipation	dog	human	0.0725669	3514
451	231	ears	positive anticipation	dog	human	0	3514
452	231	eyes	positive anticipation	dog	human	0.197211	3514
453	231	glabella	positive anticipation	dog	human	0.0267501	3514
454	231	mentalis	positive anticipation	dog	human	0	3514
455	231	mouth	positive anticipation	dog	human	0.591633	3514
457	231	cheeks	happiness	human	human	0.21335	5648
458	231	eyes	happiness	human	human	0.229993	5648
459	231	frontalis	happiness	human	human	0.0194759	5648
460	231	glabella	happiness	human	human	0	5648
461	231	mentalis	happiness	human	human	0	5648
462	231	mouth	happiness	human	human	0.415899	5648
463	231	nose	happiness	human	human	0.01983	5648
465	231	cheeks	positive anticipation	dog	human	0.0359014	6490
466	231	ears	positive anticipation	dog	human	0.0152542	6490
467	231	eyes	positive anticipation	dog	human	0.524037	6490
468	231	glabella	positive anticipation	dog	human	0.001849	6490
469	231	mentalis	positive anticipation	dog	human	0	6490
470	231	mouth	positive anticipation	dog	human	0.328505	6490
472	231	cheeks	fear	human	human	0.179802	5050
473	231	ears	fear	human	human	0	5050
474	231	eyes	fear	human	human	0.333465	5050
475	231	frontalis	fear	human	human	0	5050
476	231	glabella	fear	human	human	0	5050
477	231	mentalis	fear	human	human	0	5050
478	231	mouth	fear	human	human	0.384554	5050
479	231	nose	fear	human	human	0.0423762	5050
481	231	cheeks	neutral	human	human	0.203822	6751
482	231	eyes	neutral	human	human	0.505258	6751
483	231	frontalis	neutral	human	human	0	6751
484	231	glabella	neutral	human	human	0	6751
485	231	mentalis	neutral	human	human	0	6751
486	231	mouth	neutral	human	human	0.155236	6751
487	231	nose	neutral	human	human	0.117908	6751
489	231	cheeks	fear	human	human	0.049986	10723
490	231	eyes	fear	human	human	0.424974	10723
491	231	frontalis	fear	human	human	0	10723
492	231	glabella	fear	human	human	0	10723
493	231	mentalis	fear	human	human	0	10723
494	231	mouth	fear	human	human	0.198172	10723
495	231	nose	fear	human	human	0.266996	10723
497	231	cheeks	happiness	dog	human	0.139988	4879
498	231	ears	happiness	dog	human	0.0438614	4879
499	231	eyes	happiness	dog	human	0.360935	4879
500	231	glabella	happiness	dog	human	0.10412	4879
501	231	mentalis	happiness	dog	human	0	4879
502	231	mouth	happiness	dog	human	0.235294	4879
504	231	cheeks	frustration	human	human	0	5558
505	231	ears	frustration	human	human	0	5558
506	231	eyes	frustration	human	human	0.300108	5558
507	231	frontalis	frustration	human	human	0	5558
508	231	glabella	frustration	human	human	0	5558
509	231	mentalis	frustration	human	human	0.0183519	5558
510	231	mouth	frustration	human	human	0.446024	5558
511	231	nose	frustration	human	human	0.177582	5558
513	231	cheeks	neutral	human	human	0.0340014	7235
514	231	eyes	neutral	human	human	0.63953	7235
515	231	frontalis	neutral	human	human	0	7235
516	231	glabella	neutral	human	human	0.016586	7235
517	231	mentalis	neutral	human	human	0	7235
518	231	mouth	neutral	human	human	0.161714	7235
519	231	nose	neutral	human	human	0.11085	7235
521	231	cheeks	fear	dog	human	0.167598	5549
522	231	ears	fear	dog	human	0	5549
523	231	eyes	fear	dog	human	0.344026	5549
524	231	glabella	fear	dog	human	0	5549
525	231	mentalis	fear	dog	human	0	5549
526	231	mouth	fear	dog	human	0.405118	5549
528	231	cheeks	neutral	dog	human	0	7544
529	231	ears	neutral	dog	human	0	7544
530	231	eyes	neutral	dog	human	0.542948	7544
531	231	glabella	neutral	dog	human	0.11413	7544
532	231	mentalis	neutral	dog	human	0	7544
533	231	mouth	neutral	dog	human	0.266304	7544
535	231	cheeks	frustration	dog	human	0	6524
536	231	ears	frustration	dog	human	0	6524
537	231	eyes	frustration	dog	human	0.585684	6524
538	231	glabella	frustration	dog	human	0.0953403	6524
539	231	mentalis	frustration	dog	human	0	6524
540	231	mouth	frustration	dog	human	0.231453	6524
542	231	cheeks	frustration	dog	human	0	4965
543	231	ears	frustration	dog	human	0.00886203	4965
544	231	eyes	frustration	dog	human	0.659819	4965
545	231	glabella	frustration	dog	human	0.121249	4965
546	231	mentalis	frustration	dog	human	0	4965
547	231	mouth	frustration	dog	human	0.0467271	4965
549	231	cheeks	positive anticipation	human	human	0.108081	5940
550	231	eyes	positive anticipation	human	human	0.344949	5940
551	231	frontalis	positive anticipation	human	human	0	5940
552	231	glabella	positive anticipation	human	human	0	5940
553	231	mentalis	positive anticipation	human	human	0	5940
554	231	mouth	positive anticipation	human	human	0.168519	5940
555	231	nose	positive anticipation	human	human	0.310438	5940
557	232	cheeks	frustration	dog	human	0	7196
558	232	ears	frustration	dog	human	0	7196
559	232	eyes	frustration	dog	human	0.576153	7196
560	232	glabella	frustration	dog	human	0.326848	7196
561	232	mentalis	frustration	dog	human	0	7196
562	232	mouth	frustration	dog	human	0.0675375	7196
564	232	cheeks	fear	human	human	0	10985
565	232	eyes	fear	human	human	0.600637	10985
566	232	frontalis	fear	human	human	0	10985
567	232	glabella	fear	human	human	0	10985
568	232	mentalis	fear	human	human	0	10985
569	232	mouth	fear	human	human	0.1066	10985
570	232	nose	fear	human	human	0.283386	10985
572	232	cheeks	happiness	dog	human	0.102009	5725
573	232	ears	happiness	dog	human	0.238777	5725
574	232	eyes	happiness	dog	human	0.478603	5725
575	232	glabella	happiness	dog	human	0.163668	5725
576	232	mentalis	happiness	dog	human	0	5725
577	232	mouth	happiness	dog	human	0.134847	5725
579	232	cheeks	positive anticipation	dog	human	0	7139
580	232	ears	positive anticipation	dog	human	0.0596722	7139
581	232	eyes	positive anticipation	dog	human	0.187281	7139
582	232	glabella	positive anticipation	dog	human	0.476677	7139
583	232	mentalis	positive anticipation	dog	human	0	7139
584	232	mouth	positive anticipation	dog	human	0.0607928	7139
586	232	cheeks	fear	dog	human	0	6766
587	232	ears	fear	dog	human	0	6766
588	232	eyes	fear	dog	human	0.689477	6766
589	232	glabella	fear	dog	human	0.204109	6766
590	232	mentalis	fear	dog	human	0	6766
591	232	mouth	fear	dog	human	0.069465	6766
593	232	cheeks	happiness	human	human	0.141708	6217
594	232	eyes	happiness	human	human	0.400193	6217
595	232	frontalis	happiness	human	human	0.093936	6217
596	232	glabella	happiness	human	human	0	6217
597	232	mentalis	happiness	human	human	0	6217
598	232	mouth	happiness	human	human	0.067235	6217
599	232	nose	happiness	human	human	0.247065	6217
601	232	cheeks	happiness	dog	human	0.0443323	5549
602	232	ears	happiness	dog	human	0.0385655	5549
603	232	eyes	happiness	dog	human	0.519733	5549
604	232	glabella	happiness	dog	human	0.0897459	5549
605	232	mentalis	happiness	dog	human	0	5549
606	232	mouth	happiness	dog	human	0.188142	5549
608	232	cheeks	neutral	human	human	0.111552	7315
609	232	eyes	neutral	human	human	0.717977	7315
610	232	frontalis	neutral	human	human	0	7315
611	232	glabella	neutral	human	human	0	7315
612	232	mentalis	neutral	human	human	0	7315
613	232	mouth	neutral	human	human	0.0874915	7315
614	232	nose	neutral	human	human	0.07054	7315
616	232	cheeks	neutral	dog	human	0	4514
617	232	ears	neutral	dog	human	0	4514
618	232	eyes	neutral	dog	human	0.628711	4514
619	232	glabella	neutral	dog	human	0.102791	4514
620	232	mentalis	neutral	dog	human	0	4514
621	232	mouth	neutral	dog	human	0.268498	4514
623	232	cheeks	frustration	human	human	0.0227753	6630
624	232	ears	frustration	human	human	0	6630
625	232	eyes	frustration	human	human	0.69457	6630
626	232	frontalis	frustration	human	human	0	6630
627	232	glabella	frustration	human	human	0	6630
628	232	mentalis	frustration	human	human	0	6630
629	232	mouth	frustration	human	human	0	6630
630	232	nose	frustration	human	human	0.247059	6630
632	232	cheeks	positive anticipation	human	human	0.009506	6417
633	232	eyes	positive anticipation	human	human	0.244818	6417
634	232	frontalis	positive anticipation	human	human	0.158641	6417
635	232	glabella	positive anticipation	human	human	0.105501	6417
636	232	mentalis	positive anticipation	human	human	0	6417
637	232	mouth	positive anticipation	human	human	0	6417
638	232	nose	positive anticipation	human	human	0.385694	6417
640	232	cheeks	neutral	human	human	0	7846
641	232	eyes	neutral	human	human	0.288555	7846
642	232	frontalis	neutral	human	human	0.442136	7846
643	232	glabella	neutral	human	human	0.0730308	7846
644	232	mentalis	neutral	human	human	0	7846
645	232	mouth	neutral	human	human	0.0994137	7846
646	232	nose	neutral	human	human	0.0811879	7846
648	232	cheeks	positive anticipation	human	human	0	7244
649	232	ears	positive anticipation	human	human	0	7244
650	232	eyes	positive anticipation	human	human	0.375897	7244
651	232	frontalis	positive anticipation	human	human	0.2246	7244
652	232	glabella	positive anticipation	human	human	0.0225014	7244
653	232	mentalis	positive anticipation	human	human	0	7244
654	232	mouth	positive anticipation	human	human	0	7244
655	232	nose	positive anticipation	human	human	0.266289	7244
657	232	cheeks	fear	human	human	0	7562
658	232	ears	fear	human	human	0	7562
659	232	eyes	fear	human	human	0.0722031	7562
660	232	frontalis	fear	human	human	0	7562
661	232	glabella	fear	human	human	0	7562
662	232	mentalis	fear	human	human	0	7562
663	232	mouth	fear	human	human	0.623909	7562
664	232	nose	fear	human	human	0.250331	7562
666	232	cheeks	frustration	human	human	0.0586821	8316
667	232	ears	frustration	human	human	0	8316
668	232	eyes	frustration	human	human	0.478956	8316
669	232	frontalis	frustration	human	human	0.022126	8316
670	232	glabella	frustration	human	human	0.0155123	8316
671	232	mentalis	frustration	human	human	0	8316
672	232	mouth	frustration	human	human	0.00974026	8316
673	232	nose	frustration	human	human	0.332011	8316
675	232	cheeks	neutral	dog	human	0	7760
676	232	ears	neutral	dog	human	0.0226804	7760
677	232	eyes	neutral	dog	human	0.677964	7760
678	232	glabella	neutral	dog	human	0.166624	7760
679	232	mentalis	neutral	dog	human	0	7760
680	232	mouth	neutral	dog	human	0.1625	7760
682	232	cheeks	fear	dog	human	0	5731
683	232	ears	fear	dog	human	0.0354214	5731
684	232	eyes	fear	dog	human	0.357704	5731
685	232	glabella	fear	dog	human	0.260513	5731
686	232	mentalis	fear	dog	human	0	5731
687	232	mouth	fear	dog	human	0.289653	5731
689	232	cheeks	positive anticipation	dog	human	0	8441
690	232	ears	positive anticipation	dog	human	0.00367255	8441
691	232	eyes	positive anticipation	dog	human	0.621846	8441
692	232	glabella	positive anticipation	dog	human	0.306717	8441
693	232	mentalis	positive anticipation	dog	human	0	8441
694	232	mouth	positive anticipation	dog	human	0.0137424	8441
696	232	cheeks	frustration	dog	human	0	6973
697	232	ears	frustration	dog	human	0.0252402	6973
698	232	eyes	frustration	dog	human	0.224294	6973
699	232	glabella	frustration	dog	human	0.371002	6973
700	232	mentalis	frustration	dog	human	0	6973
701	232	mouth	frustration	dog	human	0.294421	6973
703	232	cheeks	happiness	human	human	0	8375
704	232	eyes	happiness	human	human	0.452776	8375
705	232	frontalis	happiness	human	human	0	8375
706	232	glabella	happiness	human	human	0	8375
707	232	mentalis	happiness	human	human	0	8375
708	232	mouth	happiness	human	human	0.15009	8375
709	232	nose	happiness	human	human	0.364299	8375
711	233	cheeks	frustration	dog	human	0	7103
712	233	ears	frustration	dog	human	0	7103
713	233	eyes	frustration	dog	human	0.0870055	7103
714	233	glabella	frustration	dog	human	0.281571	7103
715	233	mentalis	frustration	dog	human	0	7103
716	233	mouth	frustration	dog	human	0.576095	7103
718	233	cheeks	positive anticipation	human	human	0	6204
719	233	eyes	positive anticipation	human	human	0.67795	6204
720	233	frontalis	positive anticipation	human	human	0	6204
721	233	glabella	positive anticipation	human	human	0	6204
722	233	mentalis	positive anticipation	human	human	0	6204
723	233	mouth	positive anticipation	human	human	0	6204
724	233	nose	positive anticipation	human	human	0.242908	6204
726	233	cheeks	neutral	dog	human	0	8006
727	233	ears	neutral	dog	human	0	8006
728	233	eyes	neutral	dog	human	0.681489	8006
729	233	glabella	neutral	dog	human	0.241819	8006
730	233	mentalis	neutral	dog	human	0	8006
731	233	mouth	neutral	dog	human	0.0524607	8006
733	233	cheeks	happiness	human	human	0.0114475	7862
734	233	eyes	happiness	human	human	0.160519	7862
735	233	frontalis	happiness	human	human	0	7862
736	233	glabella	happiness	human	human	0	7862
737	233	mentalis	happiness	human	human	0	7862
738	233	mouth	happiness	human	human	0	7862
739	233	nose	happiness	human	human	0.804503	7862
741	233	cheeks	frustration	human	human	0.00955882	8160
742	233	ears	frustration	human	human	0	8160
743	233	eyes	frustration	human	human	0.391667	8160
744	233	frontalis	frustration	human	human	0.05	8160
745	233	glabella	frustration	human	human	0.0185049	8160
746	233	mentalis	frustration	human	human	0	8160
747	233	mouth	frustration	human	human	0	8160
748	233	nose	frustration	human	human	0.436887	8160
750	233	cheeks	happiness	human	human	0.0460081	6651
751	233	eyes	happiness	human	human	0.14058	6651
752	233	frontalis	happiness	human	human	0	6651
753	233	glabella	happiness	human	human	0	6651
754	233	mentalis	happiness	human	human	0	6651
755	233	mouth	happiness	human	human	0.0136822	6651
756	233	nose	happiness	human	human	0.692828	6651
758	233	cheeks	happiness	dog	human	0.0244579	5765
759	233	ears	happiness	dog	human	0	5765
760	233	eyes	happiness	dog	human	0.5634	5765
761	233	glabella	happiness	dog	human	0.0941891	5765
762	233	mentalis	happiness	dog	human	0	5765
763	233	mouth	happiness	dog	human	0.208846	5765
765	233	cheeks	fear	human	human	0	11156
766	233	eyes	fear	human	human	0.255826	11156
767	233	frontalis	fear	human	human	0	11156
768	233	glabella	fear	human	human	0	11156
769	233	mentalis	fear	human	human	0	11156
770	233	mouth	fear	human	human	0.0602366	11156
771	233	nose	fear	human	human	0.639566	11156
773	233	cheeks	frustration	human	human	0.0661355	6275
774	233	ears	frustration	human	human	0	6275
775	233	eyes	frustration	human	human	0.2851	6275
776	233	frontalis	frustration	human	human	0	6275
777	233	glabella	frustration	human	human	0	6275
778	233	mentalis	frustration	human	human	0	6275
779	233	mouth	frustration	human	human	0	6275
780	233	nose	frustration	human	human	0.600319	6275
782	233	cheeks	neutral	human	human	0	7182
783	233	eyes	neutral	human	human	0.0531885	7182
784	233	frontalis	neutral	human	human	0	7182
785	233	glabella	neutral	human	human	0	7182
786	233	mentalis	neutral	human	human	0	7182
787	233	mouth	neutral	human	human	0.00445558	7182
788	233	nose	neutral	human	human	0.929685	7182
790	233	cheeks	neutral	dog	human	0	4553
791	233	ears	neutral	dog	human	0	4553
792	233	eyes	neutral	dog	human	0.788052	4553
793	233	glabella	neutral	dog	human	0.0177905	4553
794	233	mentalis	neutral	dog	human	0	4553
795	233	mouth	neutral	dog	human	0.194158	4553
797	233	cheeks	fear	human	human	0.0548321	7295
798	233	ears	fear	human	human	0	7295
799	233	eyes	fear	human	human	0.515559	7295
800	233	frontalis	fear	human	human	0	7295
801	233	glabella	fear	human	human	0	7295
802	233	mentalis	fear	human	human	0	7295
803	233	mouth	fear	human	human	0.228513	7295
804	233	nose	fear	human	human	0.138314	7295
806	233	cheeks	fear	dog	human	0	6534
807	233	ears	fear	dog	human	0.0612182	6534
808	233	eyes	fear	dog	human	0.756045	6534
809	233	glabella	fear	dog	human	0.0846342	6534
810	233	mentalis	fear	dog	human	0	6534
811	233	mouth	fear	dog	human	0.0595347	6534
813	233	cheeks	positive anticipation	dog	human	0	8198
814	233	ears	positive anticipation	dog	human	0	8198
815	233	eyes	positive anticipation	dog	human	0.650403	8198
816	233	glabella	positive anticipation	dog	human	0.202122	8198
817	233	mentalis	positive anticipation	dog	human	0	8198
818	233	mouth	positive anticipation	dog	human	0.0646499	8198
820	233	cheeks	positive anticipation	dog	human	0	7011
821	233	ears	positive anticipation	dog	human	0	7011
822	233	eyes	positive anticipation	dog	human	0.5179	7011
823	233	glabella	positive anticipation	dog	human	0.0982741	7011
824	233	mentalis	positive anticipation	dog	human	0	7011
825	233	mouth	positive anticipation	dog	human	0.193696	7011
827	233	cheeks	neutral	human	human	0	7598
828	233	eyes	neutral	human	human	0.909713	7598
829	233	frontalis	neutral	human	human	0	7598
830	233	glabella	neutral	human	human	0	7598
831	233	mentalis	neutral	human	human	0	7598
832	233	mouth	neutral	human	human	0	7598
833	233	nose	neutral	human	human	0.0744933	7598
835	233	cheeks	fear	dog	human	0.0369231	5525
836	233	ears	fear	dog	human	0	5525
837	233	eyes	fear	dog	human	0.469502	5525
838	233	glabella	fear	dog	human	0	5525
839	233	mentalis	fear	dog	human	0	5525
840	233	mouth	fear	dog	human	0.436742	5525
842	233	cheeks	frustration	dog	human	0	7554
843	233	ears	frustration	dog	human	0	7554
844	233	eyes	frustration	dog	human	0.530712	7554
845	233	glabella	frustration	dog	human	0.259465	7554
846	233	mentalis	frustration	dog	human	0	7554
847	233	mouth	frustration	dog	human	0.142044	7554
849	233	cheeks	happiness	dog	human	0	5302
850	233	ears	happiness	dog	human	0.0218785	5302
851	233	eyes	happiness	dog	human	0.38476	5302
852	233	glabella	happiness	dog	human	0	5302
853	233	mentalis	happiness	dog	human	0	5302
854	233	mouth	happiness	dog	human	0.52433	5302
856	233	cheeks	positive anticipation	human	human	0	7024
857	233	ears	positive anticipation	human	human	0	7024
858	233	eyes	positive anticipation	human	human	0.471099	7024
859	233	frontalis	positive anticipation	human	human	0.0599374	7024
860	233	glabella	positive anticipation	human	human	0.236048	7024
861	233	mentalis	positive anticipation	human	human	0	7024
862	233	mouth	positive anticipation	human	human	0	7024
863	233	nose	positive anticipation	human	human	0.124146	7024
865	234	cheeks	happiness	human	human	0.0290312	6028
866	234	eyes	happiness	human	human	0.285003	6028
867	234	frontalis	happiness	human	human	0	6028
868	234	glabella	happiness	human	human	0	6028
869	234	mentalis	happiness	human	human	0	6028
870	234	mouth	happiness	human	human	0.0937293	6028
871	234	nose	happiness	human	human	0.508792	6028
873	234	cheeks	fear	dog	human	0.0602457	5129
874	234	ears	fear	dog	human	0	5129
875	234	eyes	fear	dog	human	0.355625	5129
876	234	glabella	fear	dog	human	0	5129
877	234	mentalis	fear	dog	human	0	5129
878	234	mouth	fear	dog	human	0.490349	5129
880	234	cheeks	neutral	human	human	0	6994
881	234	eyes	neutral	human	human	0.577638	6994
882	234	frontalis	neutral	human	human	0	6994
883	234	glabella	neutral	human	human	0	6994
884	234	mentalis	neutral	human	human	0	6994
885	234	mouth	neutral	human	human	0.214756	6994
886	234	nose	neutral	human	human	0.229911	6994
888	234	cheeks	frustration	dog	human	0	7053
889	234	ears	frustration	dog	human	0	7053
890	234	eyes	frustration	dog	human	0.457819	7053
891	234	glabella	frustration	dog	human	0.0893237	7053
892	234	mentalis	frustration	dog	human	0	7053
893	234	mouth	frustration	dog	human	0.407628	7053
895	234	cheeks	happiness	human	human	0.226041	7711
896	234	eyes	happiness	human	human	0.227597	7711
897	234	frontalis	happiness	human	human	0	7711
898	234	glabella	happiness	human	human	0	7711
899	234	mentalis	happiness	human	human	0	7711
900	234	mouth	happiness	human	human	0.16444	7711
901	234	nose	happiness	human	human	0.39515	7711
903	234	cheeks	fear	dog	human	0.152174	6486
904	234	ears	fear	dog	human	0	6486
905	234	eyes	fear	dog	human	0.625964	6486
906	234	glabella	fear	dog	human	0.0408572	6486
907	234	mentalis	fear	dog	human	0	6486
908	234	mouth	fear	dog	human	0.126735	6486
910	234	cheeks	frustration	dog	human	0	6680
911	234	ears	frustration	dog	human	0.0272455	6680
912	234	eyes	frustration	dog	human	0.206437	6680
913	234	glabella	frustration	dog	human	0.0994012	6680
914	234	mentalis	frustration	dog	human	0.0778443	6680
915	234	mouth	frustration	dog	human	0.55	6680
917	234	cheeks	neutral	dog	human	0.106916	7230
918	234	ears	neutral	dog	human	0	7230
919	234	eyes	neutral	dog	human	0.511203	7230
920	234	glabella	neutral	dog	human	0.0282158	7230
921	234	mentalis	neutral	dog	human	0	7230
922	234	mouth	neutral	dog	human	0.342462	7230
924	234	cheeks	positive anticipation	dog	human	0.00385141	8049
925	234	ears	positive anticipation	dog	human	0.0159026	8049
926	234	eyes	positive anticipation	dog	human	0.129084	8049
927	234	glabella	positive anticipation	dog	human	0.0641073	8049
928	234	mentalis	positive anticipation	dog	human	0	8049
929	234	mouth	positive anticipation	dog	human	0.727171	8049
931	234	cheeks	happiness	dog	human	0.0965052	5036
932	234	ears	happiness	dog	human	0	5036
933	234	eyes	happiness	dog	human	0.228753	5036
934	234	glabella	happiness	dog	human	0.0383241	5036
935	234	mentalis	happiness	dog	human	0	5036
936	234	mouth	happiness	dog	human	0.552025	5036
938	234	cheeks	neutral	dog	human	0	4257
939	234	ears	neutral	dog	human	0	4257
940	234	eyes	neutral	dog	human	0.318534	4257
941	234	glabella	neutral	dog	human	0	4257
942	234	mentalis	neutral	dog	human	0	4257
943	234	mouth	neutral	dog	human	0.681466	4257
945	234	cheeks	positive anticipation	human	human	0	6066
946	234	eyes	positive anticipation	human	human	0.103528	6066
947	234	frontalis	positive anticipation	human	human	0	6066
948	234	glabella	positive anticipation	human	human	0	6066
949	234	mentalis	positive anticipation	human	human	0	6066
950	234	mouth	positive anticipation	human	human	0.0883614	6066
951	234	nose	positive anticipation	human	human	0.726344	6066
953	234	cheeks	frustration	human	human	0.159108	7762
954	234	ears	frustration	human	human	0.00257666	7762
955	234	eyes	frustration	human	human	0.296315	7762
956	234	frontalis	frustration	human	human	0	7762
957	234	glabella	frustration	human	human	0	7762
958	234	mentalis	frustration	human	human	0	7762
959	234	mouth	frustration	human	human	0.0146869	7762
960	234	nose	frustration	human	human	0.365241	7762
962	234	cheeks	fear	human	human	0.0600329	7296
963	234	ears	fear	human	human	0	7296
964	234	eyes	fear	human	human	0.0820998	7296
965	234	frontalis	fear	human	human	0	7296
966	234	glabella	fear	human	human	0	7296
967	234	mentalis	fear	human	human	0	7296
968	234	mouth	fear	human	human	0.38062	7296
969	234	nose	fear	human	human	0.434211	7296
971	234	cheeks	positive anticipation	dog	human	0.0411664	6996
972	234	ears	positive anticipation	dog	human	0	6996
973	234	eyes	positive anticipation	dog	human	0.348485	6996
974	234	glabella	positive anticipation	dog	human	0.0148656	6996
975	234	mentalis	positive anticipation	dog	human	0	6996
976	234	mouth	positive anticipation	dog	human	0.463122	6996
978	234	cheeks	fear	human	human	0	10927
979	234	eyes	fear	human	human	0.448888	10927
980	234	frontalis	fear	human	human	0	10927
981	234	glabella	fear	human	human	0	10927
982	234	mentalis	fear	human	human	0	10927
983	234	mouth	fear	human	human	0	10927
984	234	nose	fear	human	human	0.498398	10927
986	234	cheeks	positive anticipation	human	human	0	6914
987	234	ears	positive anticipation	human	human	0	6914
988	234	eyes	positive anticipation	human	human	0.367515	6914
989	234	frontalis	positive anticipation	human	human	0	6914
990	234	glabella	positive anticipation	human	human	0.0231415	6914
991	234	mentalis	positive anticipation	human	human	0	6914
992	234	mouth	positive anticipation	human	human	0.00665317	6914
993	234	nose	positive anticipation	human	human	0.480619	6914
995	234	cheeks	happiness	dog	human	0.0472787	5457
996	234	ears	happiness	dog	human	0.0960235	5457
997	234	eyes	happiness	dog	human	0.566428	5457
998	234	glabella	happiness	dog	human	0.0476452	5457
999	234	mentalis	happiness	dog	human	0	5457
1000	234	mouth	happiness	dog	human	0.209272	5457
1002	234	cheeks	frustration	human	human	0.133754	6026
1003	234	ears	frustration	human	human	0	6026
1004	234	eyes	frustration	human	human	0.0648855	6026
1005	234	frontalis	frustration	human	human	0	6026
1006	234	glabella	frustration	human	human	0	6026
1007	234	mentalis	frustration	human	human	0	6026
1008	234	mouth	frustration	human	human	0.0799867	6026
1009	234	nose	frustration	human	human	0.660139	6026
1011	234	cheeks	neutral	human	human	0	7318
1012	234	eyes	neutral	human	human	0.5302	7318
1013	234	frontalis	neutral	human	human	0	7318
1014	234	glabella	neutral	human	human	0	7318
1015	234	mentalis	neutral	human	human	0	7318
1016	234	mouth	neutral	human	human	0.0688713	7318
1017	234	nose	neutral	human	human	0.29243	7318
1019	235	cheeks	positive anticipation	human	human	0.0408363	6122
1020	235	eyes	positive anticipation	human	human	0.526462	6122
1021	235	frontalis	positive anticipation	human	human	0	6122
1022	235	glabella	positive anticipation	human	human	0	6122
1023	235	mentalis	positive anticipation	human	human	0	6122
1024	235	mouth	positive anticipation	human	human	0.018458	6122
1025	235	nose	positive anticipation	human	human	0.353153	6122
1027	235	cheeks	frustration	dog	human	0	7033
1028	235	ears	frustration	dog	human	0	7033
1029	235	eyes	frustration	dog	human	0.749609	7033
1030	235	glabella	frustration	dog	human	0.146879	7033
1031	235	mentalis	frustration	dog	human	0	7033
1032	235	mouth	frustration	dog	human	0.0619935	7033
1034	235	cheeks	neutral	dog	human	0	7519
1035	235	ears	neutral	dog	human	0	7519
1036	235	eyes	neutral	dog	human	0.764862	7519
1037	235	glabella	neutral	dog	human	0.146429	7519
1038	235	mentalis	neutral	dog	human	0	7519
1039	235	mouth	neutral	dog	human	0.0269983	7519
1041	235	cheeks	neutral	human	human	0.00355503	6751
1042	235	eyes	neutral	human	human	0.815435	6751
1043	235	frontalis	neutral	human	human	0	6751
1044	235	glabella	neutral	human	human	0	6751
1045	235	mentalis	neutral	human	human	0	6751
1046	235	mouth	neutral	human	human	0.133906	6751
1047	235	nose	neutral	human	human	0.0334765	6751
1049	235	cheeks	positive anticipation	human	human	0.0393183	6689
1050	235	ears	positive anticipation	human	human	0	6689
1051	235	eyes	positive anticipation	human	human	0.53132	6689
1052	235	frontalis	positive anticipation	human	human	0	6689
1053	235	glabella	positive anticipation	human	human	0.0133054	6689
1054	235	mentalis	positive anticipation	human	human	0.00358798	6689
1055	235	mouth	positive anticipation	human	human	0	6689
1056	235	nose	positive anticipation	human	human	0.253102	6689
1058	235	cheeks	frustration	dog	human	0	6315
1059	235	ears	frustration	dog	human	0.112431	6315
1060	235	eyes	frustration	dog	human	0.484719	6315
1061	235	glabella	frustration	dog	human	0.274584	6315
1062	235	mentalis	frustration	dog	human	0	6315
1063	235	mouth	frustration	dog	human	0.0592241	6315
1065	235	cheeks	frustration	human	human	0.00845547	7096
1066	235	ears	frustration	human	human	0	7096
1067	235	eyes	frustration	human	human	0.316516	7096
1068	235	frontalis	frustration	human	human	0.399239	7096
1069	235	glabella	frustration	human	human	0.0742672	7096
1070	235	mentalis	frustration	human	human	0	7096
1071	235	mouth	frustration	human	human	0	7096
1072	235	nose	frustration	human	human	0.103861	7096
1074	235	cheeks	positive anticipation	dog	human	0	7635
1075	235	ears	positive anticipation	dog	human	0.00746562	7635
1076	235	eyes	positive anticipation	dog	human	0.828946	7635
1077	235	glabella	positive anticipation	dog	human	0.0296005	7635
1078	235	mentalis	positive anticipation	dog	human	0	7635
1079	235	mouth	positive anticipation	dog	human	0.0628684	7635
1081	235	cheeks	frustration	human	human	0.0111712	5550
1082	235	ears	frustration	human	human	0	5550
1083	235	eyes	frustration	human	human	0.666667	5550
1084	235	frontalis	frustration	human	human	0	5550
1085	235	glabella	frustration	human	human	0	5550
1086	235	mentalis	frustration	human	human	0	5550
1087	235	mouth	frustration	human	human	0.226667	5550
1088	235	nose	frustration	human	human	0.0227027	5550
1090	235	cheeks	fear	human	human	0.0482688	6816
1091	235	ears	fear	human	human	0	6816
1092	235	eyes	fear	human	human	0.638791	6816
1093	235	frontalis	fear	human	human	0	6816
1094	235	glabella	fear	human	human	0	6816
1095	235	mentalis	fear	human	human	0	6816
1096	235	mouth	fear	human	human	0.175763	6816
1097	235	nose	fear	human	human	0.0781984	6816
1099	235	cheeks	fear	human	human	0	10867
1100	235	eyes	fear	human	human	0.495721	10867
1101	235	frontalis	fear	human	human	0	10867
1102	235	glabella	fear	human	human	0	10867
1103	235	mentalis	fear	human	human	0	10867
1104	235	mouth	fear	human	human	0	10867
1105	235	nose	fear	human	human	0.470139	10867
1107	235	cheeks	positive anticipation	dog	human	0.0030446	6569
1108	235	ears	positive anticipation	dog	human	0	6569
1109	235	eyes	positive anticipation	dog	human	0.222561	6569
1110	235	glabella	positive anticipation	dog	human	0.029076	6569
1111	235	mentalis	positive anticipation	dog	human	0	6569
1112	235	mouth	positive anticipation	dog	human	0.518192	6569
1114	235	cheeks	happiness	human	human	0.0513955	5876
1115	235	eyes	happiness	human	human	0.0107216	5876
1116	235	frontalis	happiness	human	human	0	5876
1117	235	glabella	happiness	human	human	0	5876
1118	235	mentalis	happiness	human	human	0	5876
1119	235	mouth	happiness	human	human	0.356365	5876
1120	235	nose	happiness	human	human	0.374064	5876
1122	235	cheeks	happiness	human	human	0	7181
1123	235	eyes	happiness	human	human	0.506336	7181
1124	235	frontalis	happiness	human	human	0.0637794	7181
1125	235	glabella	happiness	human	human	0	7181
1126	235	mentalis	happiness	human	human	0	7181
1127	235	mouth	happiness	human	human	0.308453	7181
1128	235	nose	happiness	human	human	0.0704637	7181
1130	235	cheeks	neutral	human	human	0	7502
1131	235	eyes	neutral	human	human	0.687017	7502
1132	235	frontalis	neutral	human	human	0.0429219	7502
1133	235	glabella	neutral	human	human	0.0370568	7502
1134	235	mentalis	neutral	human	human	0	7502
1135	235	mouth	neutral	human	human	0	7502
1136	235	nose	neutral	human	human	0.211677	7502
1138	235	cheeks	fear	dog	human	0.0229815	4917
1139	235	ears	fear	dog	human	0	4917
1140	235	eyes	fear	dog	human	0.527761	4917
1141	235	glabella	fear	dog	human	0.110026	4917
1142	235	mentalis	fear	dog	human	0	4917
1143	235	mouth	fear	dog	human	0.248729	4917
1145	235	cheeks	happiness	dog	human	0	5134
1146	235	ears	happiness	dog	human	0.0303857	5134
1147	235	eyes	happiness	dog	human	0.44254	5134
1148	235	glabella	happiness	dog	human	0.112388	5134
1149	235	mentalis	happiness	dog	human	0	5134
1150	235	mouth	happiness	dog	human	0.3097	5134
1152	235	cheeks	neutral	dog	human	0.0493274	4014
1153	235	ears	neutral	dog	human	0	4014
1154	235	eyes	neutral	dog	human	0.66866	4014
1155	235	glabella	neutral	dog	human	0	4014
1156	235	mentalis	neutral	dog	human	0	4014
1157	235	mouth	neutral	dog	human	0.282013	4014
1159	235	cheeks	fear	dog	human	0.0152637	6617
1160	235	ears	fear	dog	human	0	6617
1161	235	eyes	fear	dog	human	0.615082	6617
1162	235	glabella	fear	dog	human	0.00241801	6617
1163	235	mentalis	fear	dog	human	0	6617
1164	235	mouth	fear	dog	human	0.302252	6617
1166	235	cheeks	happiness	dog	human	0.0430443	4809
1167	235	ears	happiness	dog	human	0.235392	4809
1168	235	eyes	happiness	dog	human	0.508006	4809
1169	235	glabella	happiness	dog	human	0	4809
1170	235	mentalis	happiness	dog	human	0	4809
1171	235	mouth	happiness	dog	human	0.257434	4809
1173	236	cheeks	happiness	human	human	0.046983	6513
1174	236	eyes	happiness	human	human	0.128973	6513
1175	236	frontalis	happiness	human	human	0	6513
1176	236	glabella	happiness	human	human	0	6513
1177	236	mentalis	happiness	human	human	0	6513
1178	236	mouth	happiness	human	human	0.307999	6513
1179	236	nose	happiness	human	human	0.399816	6513
1181	236	cheeks	neutral	human	human	0	7328
1182	236	eyes	neutral	human	human	0.436818	7328
1183	236	frontalis	neutral	human	human	0	7328
1184	236	glabella	neutral	human	human	0.0431223	7328
1185	236	mentalis	neutral	human	human	0	7328
1186	236	mouth	neutral	human	human	0.0406659	7328
1187	236	nose	neutral	human	human	0.442276	7328
1189	236	cheeks	frustration	dog	human	0	7077
1190	236	ears	frustration	dog	human	0	7077
1191	236	eyes	frustration	dog	human	0.447082	7077
1192	236	glabella	frustration	dog	human	0.155716	7077
1193	236	mentalis	frustration	dog	human	0	7077
1194	236	mouth	frustration	dog	human	0.338562	7077
1196	236	cheeks	neutral	human	human	0	7156
1197	236	eyes	neutral	human	human	0.498044	7156
1198	236	frontalis	neutral	human	human	0.0173281	7156
1199	236	glabella	neutral	human	human	0	7156
1200	236	mentalis	neutral	human	human	0	7156
1201	236	mouth	neutral	human	human	0.134712	7156
1202	236	nose	neutral	human	human	0.337339	7156
1204	236	cheeks	fear	dog	human	0	5274
1205	236	ears	fear	dog	human	0	5274
1206	236	eyes	fear	dog	human	0.637846	5274
1207	236	glabella	fear	dog	human	0.11149	5274
1208	236	mentalis	fear	dog	human	0	5274
1209	236	mouth	fear	dog	human	0.17482	5274
1211	236	cheeks	positive anticipation	dog	human	0	6702
1212	236	ears	positive anticipation	dog	human	0	6702
1213	236	eyes	positive anticipation	dog	human	0.348254	6702
1214	236	glabella	positive anticipation	dog	human	0.335273	6702
1215	236	mentalis	positive anticipation	dog	human	0	6702
1216	236	mouth	positive anticipation	dog	human	0.203521	6702
1218	236	cheeks	frustration	human	human	0.0251153	8242
1219	236	ears	frustration	human	human	0	8242
1220	236	eyes	frustration	human	human	0.547076	8242
1221	236	frontalis	frustration	human	human	0.000363989	8242
1222	236	glabella	frustration	human	human	0	8242
1223	236	mentalis	frustration	human	human	0	8242
1224	236	mouth	frustration	human	human	0.0617569	8242
1225	236	nose	frustration	human	human	0.26547	8242
1227	236	cheeks	neutral	dog	human	0	8140
1228	236	ears	neutral	dog	human	0.054914	8140
1229	236	eyes	neutral	dog	human	0.69828	8140
1230	236	glabella	neutral	dog	human	0.1586	8140
1231	236	mentalis	neutral	dog	human	0	8140
1232	236	mouth	neutral	dog	human	0.0719902	8140
1234	236	cheeks	happiness	dog	human	0.0623219	5616
1235	236	ears	happiness	dog	human	0.105947	5616
1236	236	eyes	happiness	dog	human	0.562856	5616
1237	236	glabella	happiness	dog	human	0.0968661	5616
1238	236	mentalis	happiness	dog	human	0	5616
1239	236	mouth	happiness	dog	human	0.0680199	5616
1241	236	cheeks	neutral	dog	human	0.0288312	4509
1242	236	ears	neutral	dog	human	0	4509
1243	236	eyes	neutral	dog	human	0.825238	4509
1244	236	glabella	neutral	dog	human	0.0368153	4509
1245	236	mentalis	neutral	dog	human	0	4509
1246	236	mouth	neutral	dog	human	0.109115	4509
1248	236	cheeks	happiness	dog	human	0	5394
1249	236	ears	happiness	dog	human	0.130886	5394
1250	236	eyes	happiness	dog	human	0.495365	5394
1251	236	glabella	happiness	dog	human	0	5394
1252	236	mentalis	happiness	dog	human	0.0122358	5394
1253	236	mouth	happiness	dog	human	0.319244	5394
1255	236	cheeks	positive anticipation	dog	human	0	8043
1256	236	ears	positive anticipation	dog	human	0.0142981	8043
1257	236	eyes	positive anticipation	dog	human	0.3117	8043
1258	236	glabella	positive anticipation	dog	human	0.29765	8043
1259	236	mentalis	positive anticipation	dog	human	0	8043
1260	236	mouth	positive anticipation	dog	human	0.297401	8043
1262	236	cheeks	fear	human	human	0	10999
1263	236	eyes	fear	human	human	0.498591	10999
1264	236	frontalis	fear	human	human	0	10999
1265	236	glabella	fear	human	human	0	10999
1266	236	mentalis	fear	human	human	0	10999
1267	236	mouth	fear	human	human	0.15365	10999
1268	236	nose	fear	human	human	0.317756	10999
1270	236	cheeks	fear	human	human	0.0552189	7425
1271	236	ears	fear	human	human	0	7425
1272	236	eyes	fear	human	human	0.401481	7425
1273	236	frontalis	fear	human	human	0	7425
1274	236	glabella	fear	human	human	0	7425
1275	236	mentalis	fear	human	human	0	7425
1276	236	mouth	fear	human	human	0.233401	7425
1277	236	nose	fear	human	human	0.267744	7425
1279	236	cheeks	positive anticipation	human	human	0.259917	6025
1280	236	eyes	positive anticipation	human	human	0.137261	6025
1281	236	frontalis	positive anticipation	human	human	0	6025
1282	236	glabella	positive anticipation	human	human	0	6025
1283	236	mentalis	positive anticipation	human	human	0.0502905	6025
1284	236	mouth	positive anticipation	human	human	0.123817	6025
1285	236	nose	positive anticipation	human	human	0.296929	6025
1287	236	cheeks	frustration	human	human	0.0891523	6158
1288	236	ears	frustration	human	human	0	6158
1289	236	eyes	frustration	human	human	0.102793	6158
1290	236	frontalis	frustration	human	human	0	6158
1291	236	glabella	frustration	human	human	0	6158
1292	236	mentalis	frustration	human	human	0	6158
1293	236	mouth	frustration	human	human	0.275089	6158
1294	236	nose	frustration	human	human	0.496915	6158
1296	236	cheeks	fear	dog	human	0	6539
1297	236	ears	fear	dog	human	0	6539
1298	236	eyes	fear	dog	human	0.521486	6539
1299	236	glabella	fear	dog	human	0.159199	6539
1300	236	mentalis	fear	dog	human	0	6539
1301	236	mouth	fear	dog	human	0.262425	6539
1303	236	cheeks	positive anticipation	human	human	0.00127267	6286
1304	236	ears	positive anticipation	human	human	0	6286
1305	236	eyes	positive anticipation	human	human	0.278237	6286
1306	236	frontalis	positive anticipation	human	human	0.131721	6286
1307	236	glabella	positive anticipation	human	human	0.0410436	6286
1308	236	mentalis	positive anticipation	human	human	0	6286
1309	236	mouth	positive anticipation	human	human	0.102132	6286
1310	236	nose	positive anticipation	human	human	0.320554	6286
1312	236	cheeks	frustration	dog	human	0	7346
1313	236	ears	frustration	dog	human	0	7346
1314	236	eyes	frustration	dog	human	0.491152	7346
1315	236	glabella	frustration	dog	human	0.391914	7346
1316	236	mentalis	frustration	dog	human	0	7346
1317	236	mouth	frustration	dog	human	0.083719	7346
1319	236	cheeks	happiness	human	human	0	8018
1320	236	eyes	happiness	human	human	0.561112	8018
1321	236	frontalis	happiness	human	human	0	8018
1322	236	glabella	happiness	human	human	0	8018
1323	236	mentalis	happiness	human	human	0	8018
1324	236	mouth	happiness	human	human	0.279995	8018
1325	236	nose	happiness	human	human	0.236094	8018
1327	237	cheeks	frustration	human	human	0	6193
1328	237	ears	frustration	human	human	0	6193
1329	237	eyes	frustration	human	human	0.538511	6193
1330	237	frontalis	frustration	human	human	0.0108187	6193
1331	237	glabella	frustration	human	human	0	6193
1332	237	mentalis	frustration	human	human	0	6193
1333	237	mouth	frustration	human	human	0.352818	6193
1334	237	nose	frustration	human	human	0.0389149	6193
1336	237	cheeks	fear	dog	human	0.0311377	6680
1337	237	ears	fear	dog	human	0	6680
1338	237	eyes	fear	dog	human	0.628593	6680
1339	237	glabella	fear	dog	human	0.0821856	6680
1340	237	mentalis	fear	dog	human	0	6680
1341	237	mouth	fear	dog	human	0.189671	6680
1343	237	cheeks	frustration	dog	human	0	6762
1344	237	ears	frustration	dog	human	0	6762
1345	237	eyes	frustration	dog	human	0.675096	6762
1346	237	glabella	frustration	dog	human	0.186335	6762
1347	237	mentalis	frustration	dog	human	0	6762
1348	237	mouth	frustration	dog	human	0.0930198	6762
1350	237	cheeks	frustration	human	human	0.0151534	7919
1351	237	ears	frustration	human	human	0	7919
1352	237	eyes	frustration	human	human	0.47405	7919
1353	237	frontalis	frustration	human	human	0.145347	7919
1354	237	glabella	frustration	human	human	0.106832	7919
1355	237	mentalis	frustration	human	human	0	7919
1356	237	mouth	frustration	human	human	0.0191943	7919
1357	237	nose	frustration	human	human	0.137012	7919
1359	237	cheeks	frustration	dog	human	0.00118659	6742
1360	237	ears	frustration	dog	human	0	6742
1361	237	eyes	frustration	dog	human	0.310887	6742
1362	237	glabella	frustration	dog	human	0.451943	6742
1363	237	mentalis	frustration	dog	human	0	6742
1364	237	mouth	frustration	dog	human	0.0967072	6742
1366	237	cheeks	positive anticipation	dog	human	0	6915
1367	237	ears	positive anticipation	dog	human	0.0088214	6915
1368	237	eyes	positive anticipation	dog	human	0.700651	6915
1369	237	glabella	positive anticipation	dog	human	0.0660882	6915
1370	237	mentalis	positive anticipation	dog	human	0	6915
1371	237	mouth	positive anticipation	dog	human	0.158062	6915
1373	237	cheeks	happiness	human	human	0	6181
1374	237	eyes	happiness	human	human	0.361107	6181
1375	237	frontalis	happiness	human	human	0	6181
1376	237	glabella	happiness	human	human	0	6181
1377	237	mentalis	happiness	human	human	0	6181
1378	237	mouth	happiness	human	human	0.39039	6181
1379	237	nose	happiness	human	human	0.122796	6181
1381	237	cheeks	positive anticipation	dog	human	0	7009
1382	237	ears	positive anticipation	dog	human	0.0128406	7009
1383	237	eyes	positive anticipation	dog	human	0.35697	7009
1384	237	glabella	positive anticipation	dog	human	0.0820374	7009
1385	237	mentalis	positive anticipation	dog	human	0	7009
1386	237	mouth	positive anticipation	dog	human	0.362249	7009
1388	237	cheeks	neutral	human	human	0	7279
1389	237	eyes	neutral	human	human	0.811238	7279
1390	237	frontalis	neutral	human	human	0	7279
1391	237	glabella	neutral	human	human	0	7279
1392	237	mentalis	neutral	human	human	0	7279
1393	237	mouth	neutral	human	human	0.121445	7279
1394	237	nose	neutral	human	human	0.0384668	7279
1396	237	cheeks	neutral	human	human	0	6782
1397	237	eyes	neutral	human	human	0.577706	6782
1398	237	frontalis	neutral	human	human	0.105426	6782
1399	237	glabella	neutral	human	human	0	6782
1400	237	mentalis	neutral	human	human	0	6782
1401	237	mouth	neutral	human	human	0.168092	6782
1402	237	nose	neutral	human	human	0.0967266	6782
1404	237	cheeks	fear	dog	human	0	5252
1405	237	ears	fear	dog	human	0	5252
1406	237	eyes	fear	dog	human	0.51866	5252
1407	237	glabella	fear	dog	human	0.400609	5252
1408	237	mentalis	fear	dog	human	0	5252
1409	237	mouth	fear	dog	human	0.019802	5252
1411	237	cheeks	happiness	dog	human	0.0505299	5284
1412	237	ears	happiness	dog	human	0.281226	5284
1413	237	eyes	happiness	dog	human	0.475019	5284
1414	237	glabella	happiness	dog	human	0.0367146	5284
1415	237	mentalis	happiness	dog	human	0	5284
1416	237	mouth	happiness	dog	human	0.109008	5284
1418	237	cheeks	positive anticipation	human	human	0	6686
1419	237	ears	positive anticipation	human	human	0	6686
1420	237	eyes	positive anticipation	human	human	0.57254	6686
1421	237	frontalis	positive anticipation	human	human	0.0133114	6686
1422	237	glabella	positive anticipation	human	human	0.0104696	6686
1423	237	mentalis	positive anticipation	human	human	0	6686
1424	237	mouth	positive anticipation	human	human	0.086898	6686
1425	237	nose	positive anticipation	human	human	0.239755	6686
1427	237	cheeks	happiness	human	human	0	7762
1428	237	eyes	happiness	human	human	0.813837	7762
1429	237	frontalis	happiness	human	human	0	7762
1430	237	glabella	happiness	human	human	0	7762
1431	237	mentalis	happiness	human	human	0	7762
1432	237	mouth	happiness	human	human	0.118655	7762
1433	237	nose	happiness	human	human	0.0283432	7762
1435	237	cheeks	neutral	dog	human	0	4130
1436	237	ears	neutral	dog	human	0	4130
1437	237	eyes	neutral	dog	human	0.672639	4130
1438	237	glabella	neutral	dog	human	0.0338983	4130
1439	237	mentalis	neutral	dog	human	0	4130
1440	237	mouth	neutral	dog	human	0.29322	4130
1442	237	cheeks	fear	human	human	0	10540
1443	237	eyes	fear	human	human	0.62685	10540
1444	237	frontalis	fear	human	human	0.12315	10540
1445	237	glabella	fear	human	human	0	10540
1446	237	mentalis	fear	human	human	0	10540
1447	237	mouth	fear	human	human	0.112049	10540
1448	237	nose	fear	human	human	0.109013	10540
1450	237	cheeks	neutral	dog	human	0	7610
1451	237	ears	neutral	dog	human	0	7610
1452	237	eyes	neutral	dog	human	0.696321	7610
1453	237	glabella	neutral	dog	human	0.17477	7610
1454	237	mentalis	neutral	dog	human	0	7610
1455	237	mouth	neutral	dog	human	0.0917214	7610
1457	237	cheeks	positive anticipation	human	human	0	5913
1458	237	eyes	positive anticipation	human	human	0.669373	5913
1459	237	frontalis	positive anticipation	human	human	0	5913
1460	237	glabella	positive anticipation	human	human	0	5913
1461	237	mentalis	positive anticipation	human	human	0	5913
1462	237	mouth	positive anticipation	human	human	0.0717064	5913
1463	237	nose	positive anticipation	human	human	0.193979	5913
1465	237	cheeks	happiness	dog	human	0.0344241	4706
1466	237	ears	happiness	dog	human	0.039524	4706
1467	237	eyes	happiness	dog	human	0.464938	4706
1468	237	glabella	happiness	dog	human	0.190183	4706
1469	237	mentalis	happiness	dog	human	0	4706
1470	237	mouth	happiness	dog	human	0.108797	4706
1472	237	cheeks	fear	human	human	0.053541	4688
1473	237	ears	fear	human	human	0	4688
1474	237	eyes	fear	human	human	0.591297	4688
1475	237	frontalis	fear	human	human	0	4688
1476	237	glabella	fear	human	human	0	4688
1477	237	mentalis	fear	human	human	0	4688
1478	237	mouth	fear	human	human	0.267491	4688
1479	237	nose	fear	human	human	0.0332765	4688
1481	238	cheeks	fear	human	human	0	10392
1482	238	eyes	fear	human	human	0.666474	10392
1483	238	frontalis	fear	human	human	0	10392
1484	238	glabella	fear	human	human	0	10392
1485	238	mentalis	fear	human	human	0	10392
1486	238	mouth	fear	human	human	0.119611	10392
1487	238	nose	fear	human	human	0.16378	10392
1489	238	cheeks	fear	human	human	0.0321319	7158
1490	238	ears	fear	human	human	0	7158
1491	238	eyes	fear	human	human	0.130623	7158
1492	238	frontalis	fear	human	human	0	7158
1493	238	glabella	fear	human	human	0	7158
1494	238	mentalis	fear	human	human	0	7158
1495	238	mouth	fear	human	human	0.198379	7158
1496	238	nose	fear	human	human	0.574322	7158
1498	238	cheeks	neutral	dog	human	0	4301
1499	238	ears	neutral	dog	human	0	4301
1500	238	eyes	neutral	dog	human	0.605208	4301
1501	238	glabella	neutral	dog	human	0.0832365	4301
1502	238	mentalis	neutral	dog	human	0.112997	4301
1503	238	mouth	neutral	dog	human	0.405487	4301
1505	238	cheeks	fear	dog	human	0	6100
1506	238	ears	fear	dog	human	0.0618033	6100
1507	238	eyes	fear	dog	human	0.447705	6100
1508	238	glabella	fear	dog	human	0.0491803	6100
1509	238	mentalis	fear	dog	human	0	6100
1510	238	mouth	fear	dog	human	0.291148	6100
1512	238	cheeks	positive anticipation	dog	human	0	7839
1513	238	ears	positive anticipation	dog	human	0	7839
1514	238	eyes	positive anticipation	dog	human	0.470596	7839
1515	238	glabella	positive anticipation	dog	human	0.0477102	7839
1516	238	mentalis	positive anticipation	dog	human	0	7839
1517	238	mouth	positive anticipation	dog	human	0.394693	7839
1519	238	cheeks	positive anticipation	human	human	0.06873	6882
1520	238	ears	positive anticipation	human	human	0	6882
1521	238	eyes	positive anticipation	human	human	0.108689	6882
1522	238	frontalis	positive anticipation	human	human	0	6882
1523	238	glabella	positive anticipation	human	human	0.0087184	6882
1524	238	mentalis	positive anticipation	human	human	0	6882
1525	238	mouth	positive anticipation	human	human	0.162889	6882
1526	238	nose	positive anticipation	human	human	0.535455	6882
1528	238	cheeks	happiness	human	human	0	7528
1529	238	eyes	happiness	human	human	0.386026	7528
1530	238	frontalis	happiness	human	human	0	7528
1531	238	glabella	happiness	human	human	0	7528
1532	238	mentalis	happiness	human	human	0	7528
1533	238	mouth	happiness	human	human	0.140409	7528
1534	238	nose	happiness	human	human	0.406748	7528
1536	238	cheeks	happiness	dog	human	0	5340
1537	238	ears	happiness	dog	human	0.0595506	5340
1538	238	eyes	happiness	dog	human	0.335768	5340
1539	238	glabella	happiness	dog	human	0.165918	5340
1540	238	mentalis	happiness	dog	human	0	5340
1541	238	mouth	happiness	dog	human	0.372659	5340
1543	238	cheeks	neutral	human	human	0	6935
1544	238	eyes	neutral	human	human	0.367844	6935
1545	238	frontalis	neutral	human	human	0	6935
1546	238	glabella	neutral	human	human	0.190771	6935
1547	238	mentalis	neutral	human	human	0	6935
1548	238	mouth	neutral	human	human	0.244845	6935
1549	238	nose	neutral	human	human	0.165681	6935
1551	238	cheeks	frustration	human	human	0	5856
1552	238	ears	frustration	human	human	0	5856
1553	238	eyes	frustration	human	human	0.178791	5856
1554	238	frontalis	frustration	human	human	0.0230533	5856
1555	238	glabella	frustration	human	human	0.0317623	5856
1556	238	mentalis	frustration	human	human	0	5856
1557	238	mouth	frustration	human	human	0.0541325	5856
1558	238	nose	frustration	human	human	0.592213	5856
1560	238	cheeks	frustration	dog	human	0	6626
1561	238	ears	frustration	dog	human	0.0934199	6626
1562	238	eyes	frustration	dog	human	0.382584	6626
1563	238	glabella	frustration	dog	human	0.217628	6626
1564	238	mentalis	frustration	dog	human	0	6626
1565	238	mouth	frustration	dog	human	0.22125	6626
1567	238	cheeks	happiness	human	human	0.0207443	6315
1568	238	eyes	happiness	human	human	0.400317	6315
1569	238	frontalis	happiness	human	human	0.108947	6315
1570	238	glabella	happiness	human	human	0	6315
1571	238	mentalis	happiness	human	human	0	6315
1572	238	mouth	happiness	human	human	0.377831	6315
1573	238	nose	happiness	human	human	0	6315
1575	238	cheeks	frustration	dog	human	0.0505219	6611
1576	238	ears	frustration	dog	human	0	6611
1577	238	eyes	frustration	dog	human	0.101346	6611
1578	238	glabella	frustration	dog	human	0.214642	6611
1579	238	mentalis	frustration	dog	human	0	6611
1580	238	mouth	frustration	dog	human	0.57843	6611
1582	238	cheeks	positive anticipation	dog	human	0	6253
1583	238	ears	positive anticipation	dog	human	0.0119942	6253
1584	238	eyes	positive anticipation	dog	human	0.231249	6253
1585	238	glabella	positive anticipation	dog	human	0.170638	6253
1586	238	mentalis	positive anticipation	dog	human	0	6253
1587	238	mouth	positive anticipation	dog	human	0.383976	6253
1589	238	cheeks	neutral	dog	human	0	6834
1590	238	ears	neutral	dog	human	0.0263389	6834
1591	238	eyes	neutral	dog	human	0.117793	6834
1592	238	glabella	neutral	dog	human	0.625695	6834
1593	238	mentalis	neutral	dog	human	0	6834
1594	238	mouth	neutral	dog	human	0.124232	6834
1596	238	cheeks	positive anticipation	human	human	0	4950
1597	238	eyes	positive anticipation	human	human	0.138586	4950
1598	238	frontalis	positive anticipation	human	human	0.0410101	4950
1599	238	glabella	positive anticipation	human	human	0	4950
1600	238	mentalis	positive anticipation	human	human	0	4950
1601	238	mouth	positive anticipation	human	human	0.00767677	4950
1602	238	nose	positive anticipation	human	human	0.673939	4950
1604	238	cheeks	neutral	human	human	0.0241603	6788
1605	238	eyes	neutral	human	human	0.147024	6788
1606	238	frontalis	neutral	human	human	0.11977	6788
1607	238	glabella	neutral	human	human	0	6788
1608	238	mentalis	neutral	human	human	0	6788
1609	238	mouth	neutral	human	human	0.304066	6788
1610	238	nose	neutral	human	human	0.411903	6788
1612	238	cheeks	fear	dog	human	0	5150
1613	238	ears	fear	dog	human	0	5150
1614	238	eyes	fear	dog	human	0.271068	5150
1615	238	glabella	fear	dog	human	0.239029	5150
1616	238	mentalis	fear	dog	human	0	5150
1617	238	mouth	fear	dog	human	0.360777	5150
1619	238	cheeks	frustration	human	human	0.0808351	7472
1620	238	ears	frustration	human	human	0	7472
1621	238	eyes	frustration	human	human	0.0947537	7472
1622	238	frontalis	frustration	human	human	0.0107066	7472
1623	238	glabella	frustration	human	human	0	7472
1624	238	mentalis	frustration	human	human	0.0145878	7472
1625	238	mouth	frustration	human	human	0.161804	7472
1626	238	nose	frustration	human	human	0.516461	7472
1628	238	cheeks	happiness	dog	human	0.00309717	5166
1629	238	ears	happiness	dog	human	0.0286489	5166
1630	238	eyes	happiness	dog	human	0.265583	5166
1631	238	glabella	happiness	dog	human	0.0716221	5166
1632	238	mentalis	happiness	dog	human	0	5166
1633	238	mouth	happiness	dog	human	0.536973	5166
1635	239	cheeks	happiness	dog	human	0.0462944	4925
1636	239	ears	happiness	dog	human	0.0259898	4925
1637	239	eyes	happiness	dog	human	0.322234	4925
1638	239	glabella	happiness	dog	human	0.053401	4925
1639	239	mentalis	happiness	dog	human	0	4925
1640	239	mouth	happiness	dog	human	0.479188	4925
1642	239	cheeks	fear	human	human	0.0639926	9673
1643	239	eyes	fear	human	human	0.527034	9673
1644	239	frontalis	fear	human	human	0	9673
1645	239	glabella	fear	human	human	0	9673
1646	239	mentalis	fear	human	human	0	9673
1647	239	mouth	fear	human	human	0.11713	9673
1648	239	nose	fear	human	human	0.235604	9673
1650	239	cheeks	neutral	human	human	0	6286
1651	239	eyes	neutral	human	human	0.461343	6286
1652	239	frontalis	neutral	human	human	0.0824053	6286
1653	239	glabella	neutral	human	human	0.101177	6286
1654	239	mentalis	neutral	human	human	0	6286
1655	239	mouth	neutral	human	human	0.140948	6286
1656	239	nose	neutral	human	human	0.174515	6286
1658	239	cheeks	happiness	human	human	0.131668	5886
1659	239	eyes	happiness	human	human	0.657662	5886
1660	239	frontalis	happiness	human	human	0.0465511	5886
1661	239	glabella	happiness	human	human	0	5886
1662	239	mentalis	happiness	human	human	0	5886
1663	239	mouth	happiness	human	human	0.0302413	5886
1664	239	nose	happiness	human	human	0.0389059	5886
1666	239	cheeks	positive anticipation	human	human	0	5296
1667	239	eyes	positive anticipation	human	human	0.406344	5296
1668	239	frontalis	positive anticipation	human	human	0.0430514	5296
1669	239	glabella	positive anticipation	human	human	0.118202	5296
1670	239	mentalis	positive anticipation	human	human	0	5296
1671	239	mouth	positive anticipation	human	human	0.211292	5296
1672	239	nose	positive anticipation	human	human	0.167296	5296
1674	239	cheeks	happiness	human	human	0	6716
1675	239	eyes	happiness	human	human	0.407088	6716
1676	239	frontalis	happiness	human	human	0.0184634	6716
1677	239	glabella	happiness	human	human	0	6716
1678	239	mentalis	happiness	human	human	0	6716
1679	239	mouth	happiness	human	human	0.281566	6716
1680	239	nose	happiness	human	human	0.200417	6716
1682	239	cheeks	frustration	dog	human	0	5605
1683	239	ears	frustration	dog	human	0	5605
1684	239	eyes	frustration	dog	human	0.291882	5605
1685	239	glabella	frustration	dog	human	0.178591	5605
1686	239	mentalis	frustration	dog	human	0	5605
1687	239	mouth	frustration	dog	human	0.429973	5605
1689	239	cheeks	fear	dog	human	0	5077
1690	239	ears	fear	dog	human	0.0248178	5077
1691	239	eyes	fear	dog	human	0.415994	5077
1692	239	glabella	fear	dog	human	0.269057	5077
1693	239	mentalis	fear	dog	human	0	5077
1694	239	mouth	fear	dog	human	0.209179	5077
1696	239	cheeks	neutral	dog	human	0	3684
1697	239	ears	neutral	dog	human	0	3684
1698	239	eyes	neutral	dog	human	0.703583	3684
1699	239	glabella	neutral	dog	human	0.0944625	3684
1700	239	mentalis	neutral	dog	human	0	3684
1701	239	mouth	neutral	dog	human	0.201954	3684
1703	239	cheeks	happiness	dog	human	0	4929
1704	239	ears	happiness	dog	human	0.078312	4929
1705	239	eyes	happiness	dog	human	0.277541	4929
1706	239	glabella	happiness	dog	human	0.316291	4929
1707	239	mentalis	happiness	dog	human	0	4929
1708	239	mouth	happiness	dog	human	0.401096	4929
1710	239	cheeks	fear	dog	human	0.10071	5630
1711	239	ears	fear	dog	human	0	5630
1712	239	eyes	fear	dog	human	0.719538	5630
1713	239	glabella	fear	dog	human	0.0603908	5630
1714	239	mentalis	fear	dog	human	0	5630
1715	239	mouth	fear	dog	human	0.0369449	5630
1717	239	cheeks	frustration	human	human	0.114723	5352
1718	239	ears	frustration	human	human	0	5352
1719	239	eyes	frustration	human	human	0.314275	5352
1720	239	frontalis	frustration	human	human	0.00317638	5352
1721	239	glabella	frustration	human	human	0.0254111	5352
1722	239	mentalis	frustration	human	human	0	5352
1723	239	mouth	frustration	human	human	0.136584	5352
1724	239	nose	frustration	human	human	0.378363	5352
1726	239	cheeks	frustration	dog	human	0.0370973	6146
1727	239	ears	frustration	dog	human	0	6146
1728	239	eyes	frustration	dog	human	0.191832	6146
1729	239	glabella	frustration	dog	human	0.51383	6146
1730	239	mentalis	frustration	dog	human	0	6146
1731	239	mouth	frustration	dog	human	0.146274	6146
1733	239	cheeks	fear	human	human	0	6290
1734	239	ears	fear	human	human	0	6290
1735	239	eyes	fear	human	human	0.213672	6290
1736	239	frontalis	fear	human	human	0	6290
1737	239	glabella	fear	human	human	0	6290
1738	239	mentalis	fear	human	human	0	6290
1739	239	mouth	fear	human	human	0.270429	6290
1740	239	nose	fear	human	human	0.434817	6290
1742	239	cheeks	positive anticipation	human	human	0.0476343	6256
1743	239	ears	positive anticipation	human	human	0.00335678	6256
1744	239	eyes	positive anticipation	human	human	0.387308	6256
1745	239	frontalis	positive anticipation	human	human	0.0383632	6256
1746	239	glabella	positive anticipation	human	human	0.0226982	6256
1747	239	mentalis	positive anticipation	human	human	0	6256
1748	239	mouth	positive anticipation	human	human	0	6256
1749	239	nose	positive anticipation	human	human	0.296515	6256
1751	239	cheeks	neutral	dog	human	0	6408
1752	239	ears	neutral	dog	human	0	6408
1753	239	eyes	neutral	dog	human	0.389669	6408
1754	239	glabella	neutral	dog	human	0.603308	6408
1755	239	mentalis	neutral	dog	human	0	6408
1756	239	mouth	neutral	dog	human	0.0989388	6408
1758	239	cheeks	neutral	human	human	0	6231
1759	239	eyes	neutral	human	human	0.46718	6231
1760	239	frontalis	neutral	human	human	0.0202215	6231
1761	239	glabella	neutral	human	human	0	6231
1762	239	mentalis	neutral	human	human	0	6231
1763	239	mouth	neutral	human	human	0.0901942	6231
1764	239	nose	neutral	human	human	0.268496	6231
1766	239	cheeks	positive anticipation	dog	human	0.0135005	6222
1767	239	ears	positive anticipation	dog	human	0.0638059	6222
1768	239	eyes	positive anticipation	dog	human	0.228865	6222
1769	239	glabella	positive anticipation	dog	human	0.0633237	6222
1770	239	mentalis	positive anticipation	dog	human	0	6222
1771	239	mouth	positive anticipation	dog	human	0.42848	6222
1773	239	cheeks	positive anticipation	dog	human	0	7128
1774	239	ears	positive anticipation	dog	human	0	7128
1775	239	eyes	positive anticipation	dog	human	0.540404	7128
1776	239	glabella	positive anticipation	dog	human	0.217873	7128
1777	239	mentalis	positive anticipation	dog	human	0	7128
1778	239	mouth	positive anticipation	dog	human	0.172419	7128
1780	239	cheeks	frustration	human	human	0.0446416	6989
1781	239	ears	frustration	human	human	0	6989
1782	239	eyes	frustration	human	human	0.361568	6989
1783	239	frontalis	frustration	human	human	0.0310488	6989
1784	239	glabella	frustration	human	human	0.0131635	6989
1785	239	mentalis	frustration	human	human	0	6989
1786	239	mouth	frustration	human	human	0.083703	6989
1787	239	nose	frustration	human	human	0.324796	6989
1789	240	cheeks	fear	dog	human	0	6723
1790	240	ears	fear	dog	human	0.0522088	6723
1791	240	eyes	fear	dog	human	0.754574	6723
1792	240	glabella	fear	dog	human	0.149784	6723
1793	240	mentalis	fear	dog	human	0	6723
1794	240	mouth	fear	dog	human	0	6723
1796	240	cheeks	neutral	human	human	0	7430
1797	240	eyes	neutral	human	human	0.955182	7430
1798	240	frontalis	neutral	human	human	0	7430
1799	240	glabella	neutral	human	human	0	7430
1800	240	mentalis	neutral	human	human	0	7430
1801	240	mouth	neutral	human	human	0	7430
1802	240	nose	neutral	human	human	0	7430
1804	240	cheeks	happiness	human	human	0.000861945	6961
1805	240	eyes	happiness	human	human	0.774458	6961
1806	240	frontalis	happiness	human	human	0.0280132	6961
1807	240	glabella	happiness	human	human	0	6961
1808	240	mentalis	happiness	human	human	0	6961
1809	240	mouth	happiness	human	human	0	6961
1810	240	nose	happiness	human	human	0.122684	6961
1812	240	cheeks	frustration	human	human	0	6397
1813	240	ears	frustration	human	human	0	6397
1814	240	eyes	frustration	human	human	0.768954	6397
1815	240	frontalis	frustration	human	human	0	6397
1816	240	glabella	frustration	human	human	0.00312647	6397
1817	240	mentalis	frustration	human	human	0	6397
1818	240	mouth	frustration	human	human	0	6397
1819	240	nose	frustration	human	human	0.191027	6397
1821	240	cheeks	positive anticipation	human	human	0	6263
1822	240	eyes	positive anticipation	human	human	0.701581	6263
1823	240	frontalis	positive anticipation	human	human	0.0344883	6263
1824	240	glabella	positive anticipation	human	human	0.00973974	6263
1825	240	mentalis	positive anticipation	human	human	0	6263
1826	240	mouth	positive anticipation	human	human	0.087019	6263
1827	240	nose	positive anticipation	human	human	0.0775986	6263
1829	240	cheeks	frustration	dog	human	0	7113
1830	240	ears	frustration	dog	human	0	7113
1831	240	eyes	frustration	dog	human	0.747083	7113
1832	240	glabella	frustration	dog	human	0.19134	7113
1833	240	mentalis	frustration	dog	human	0	7113
1834	240	mouth	frustration	dog	human	0.0258681	7113
1836	240	cheeks	positive anticipation	dog	human	0	7028
1837	240	ears	positive anticipation	dog	human	0.0287422	7028
1838	240	eyes	positive anticipation	dog	human	0.545532	7028
1839	240	glabella	positive anticipation	dog	human	0.183978	7028
1840	240	mentalis	positive anticipation	dog	human	0	7028
1841	240	mouth	positive anticipation	dog	human	0.090922	7028
1843	240	cheeks	fear	dog	human	0	5391
1844	240	ears	fear	dog	human	0	5391
1845	240	eyes	fear	dog	human	0.496197	5391
1846	240	glabella	fear	dog	human	0.282693	5391
1847	240	mentalis	fear	dog	human	0	5391
1848	240	mouth	fear	dog	human	0.132814	5391
1850	240	cheeks	fear	human	human	0	7138
1851	240	ears	fear	human	human	0	7138
1852	240	eyes	fear	human	human	0.851639	7138
1853	240	frontalis	fear	human	human	0	7138
1854	240	glabella	fear	human	human	0	7138
1855	240	mentalis	fear	human	human	0	7138
1856	240	mouth	fear	human	human	0.0346035	7138
1857	240	nose	fear	human	human	0.0652844	7138
1859	240	cheeks	positive anticipation	dog	human	0	8227
1860	240	ears	positive anticipation	dog	human	0.00376808	8227
1861	240	eyes	positive anticipation	dog	human	0.806126	8227
1862	240	glabella	positive anticipation	dog	human	0.13869	8227
1863	240	mentalis	positive anticipation	dog	human	0	8227
1864	240	mouth	positive anticipation	dog	human	0.00984563	8227
1866	240	cheeks	frustration	human	human	0.0242617	8161
1867	240	ears	frustration	human	human	0	8161
1868	240	eyes	frustration	human	human	0.643058	8161
1869	240	frontalis	frustration	human	human	0.103664	8161
1870	240	glabella	frustration	human	human	0.113344	8161
1871	240	mentalis	frustration	human	human	0	8161
1872	240	mouth	frustration	human	human	0.0335743	8161
1873	240	nose	frustration	human	human	0.0226688	8161
1875	240	cheeks	neutral	dog	human	0	8119
1876	240	ears	neutral	dog	human	0.0162582	8119
1877	240	eyes	neutral	dog	human	0.652051	8119
1878	240	glabella	neutral	dog	human	0.299421	8119
1879	240	mentalis	neutral	dog	human	0	8119
1880	240	mouth	neutral	dog	human	0.0450794	8119
1882	240	cheeks	frustration	dog	human	0	6625
1883	240	ears	frustration	dog	human	0	6625
1884	240	eyes	frustration	dog	human	0.730264	6625
1885	240	glabella	frustration	dog	human	0.128755	6625
1886	240	mentalis	frustration	dog	human	0	6625
1887	240	mouth	frustration	dog	human	0.0701887	6625
1889	240	cheeks	happiness	dog	human	0.00751466	5456
1890	240	ears	happiness	dog	human	0.186034	5456
1891	240	eyes	happiness	dog	human	0.581928	5456
1892	240	glabella	happiness	dog	human	0.0507698	5456
1893	240	mentalis	happiness	dog	human	0	5456
1894	240	mouth	happiness	dog	human	0.0603006	5456
1896	240	cheeks	happiness	dog	human	0	5804
1897	240	ears	happiness	dog	human	0.0516885	5804
1898	240	eyes	happiness	dog	human	0.698828	5804
1899	240	glabella	happiness	dog	human	0.143694	5804
1900	240	mentalis	happiness	dog	human	0	5804
1901	240	mouth	happiness	dog	human	0	5804
1903	240	cheeks	positive anticipation	human	human	0	7047
1904	240	ears	positive anticipation	human	human	0	7047
1905	240	eyes	positive anticipation	human	human	0.166454	7047
1906	240	frontalis	positive anticipation	human	human	0.2638	7047
1907	240	glabella	positive anticipation	human	human	0.188307	7047
1908	240	mentalis	positive anticipation	human	human	0	7047
1909	240	mouth	positive anticipation	human	human	0	7047
1910	240	nose	positive anticipation	human	human	0.0972045	7047
1912	240	cheeks	happiness	human	human	0	8438
1913	240	eyes	happiness	human	human	0.935293	8438
1914	240	frontalis	happiness	human	human	0	8438
1915	240	glabella	happiness	human	human	0	8438
1916	240	mentalis	happiness	human	human	0	8438
1917	240	mouth	happiness	human	human	0	8438
1918	240	nose	happiness	human	human	0.0355534	8438
1920	240	cheeks	fear	human	human	0	10563
1921	240	eyes	fear	human	human	0.854113	10563
1922	240	frontalis	fear	human	human	0	10563
1923	240	glabella	fear	human	human	0	10563
1924	240	mentalis	fear	human	human	0	10563
1925	240	mouth	fear	human	human	0.0154312	10563
1926	240	nose	fear	human	human	0.082079	10563
1928	240	cheeks	neutral	dog	human	0	4561
1929	240	ears	neutral	dog	human	0	4561
1930	240	eyes	neutral	dog	human	0.886428	4561
1931	240	glabella	neutral	dog	human	0.0407805	4561
1932	240	mentalis	neutral	dog	human	0	4561
1933	240	mouth	neutral	dog	human	0.0727911	4561
1935	240	cheeks	neutral	human	human	0	7347
1936	240	eyes	neutral	human	human	0.991833	7347
1937	240	frontalis	neutral	human	human	0	7347
1938	240	glabella	neutral	human	human	0	7347
1939	240	mentalis	neutral	human	human	0	7347
1940	240	mouth	neutral	human	human	0	7347
1941	240	nose	neutral	human	human	0	7347
1943	241	cheeks	happiness	dog	human	0.0418131	5405
1944	241	ears	happiness	dog	human	0.0053654	5405
1945	241	eyes	happiness	dog	human	0.377428	5405
1946	241	glabella	happiness	dog	human	0.0203515	5405
1947	241	mentalis	happiness	dog	human	0	5405
1948	241	mouth	happiness	dog	human	0.407586	5405
1950	241	cheeks	neutral	human	human	0.0644114	7390
1951	241	eyes	neutral	human	human	0.625575	7390
1952	241	frontalis	neutral	human	human	0	7390
1953	241	glabella	neutral	human	human	0	7390
1954	241	mentalis	neutral	human	human	0	7390
1955	241	mouth	neutral	human	human	0.218809	7390
1956	241	nose	neutral	human	human	0.0625169	7390
1958	241	cheeks	neutral	dog	human	0	7630
1959	241	ears	neutral	dog	human	0	7630
1960	241	eyes	neutral	dog	human	0.646265	7630
1961	241	glabella	neutral	dog	human	0.0833552	7630
1962	241	mentalis	neutral	dog	human	0	7630
1963	241	mouth	neutral	dog	human	0.226737	7630
1965	241	cheeks	fear	human	human	0	10536
1966	241	eyes	fear	human	human	0.623292	10536
1967	241	frontalis	fear	human	human	0	10536
1968	241	glabella	fear	human	human	0	10536
1969	241	mentalis	fear	human	human	0	10536
1970	241	mouth	fear	human	human	0.121583	10536
1971	241	nose	fear	human	human	0.205296	10536
1973	241	cheeks	happiness	human	human	0	6379
1974	241	eyes	happiness	human	human	0.158018	6379
1975	241	frontalis	happiness	human	human	0	6379
1976	241	glabella	happiness	human	human	0	6379
1977	241	mentalis	happiness	human	human	0	6379
1978	241	mouth	happiness	human	human	0.537702	6379
1979	241	nose	happiness	human	human	0.180749	6379
1981	241	cheeks	positive anticipation	dog	human	0.00784062	7780
1982	241	ears	positive anticipation	dog	human	0	7780
1983	241	eyes	positive anticipation	dog	human	0.446015	7780
1984	241	glabella	positive anticipation	dog	human	0.128021	7780
1985	241	mentalis	positive anticipation	dog	human	0	7780
1986	241	mouth	positive anticipation	dog	human	0.287661	7780
1988	241	cheeks	neutral	human	human	0	6976
1989	241	eyes	neutral	human	human	0.543578	6976
1990	241	frontalis	neutral	human	human	0.139622	6976
1991	241	glabella	neutral	human	human	0	6976
1992	241	mentalis	neutral	human	human	0	6976
1993	241	mouth	neutral	human	human	0.247706	6976
1994	241	nose	neutral	human	human	0.0604931	6976
1996	241	cheeks	positive anticipation	dog	human	0.0145491	6942
1997	241	ears	positive anticipation	dog	human	0	6942
1998	241	eyes	positive anticipation	dog	human	0.461827	6942
1999	241	glabella	positive anticipation	dog	human	0.0829732	6942
2000	241	mentalis	positive anticipation	dog	human	0	6942
2001	241	mouth	positive anticipation	dog	human	0.308124	6942
2003	241	cheeks	fear	dog	human	0.0347427	6102
2004	241	ears	fear	dog	human	0	6102
2005	241	eyes	fear	dog	human	0.702393	6102
2006	241	glabella	fear	dog	human	0.0296624	6102
2007	241	mentalis	fear	dog	human	0	6102
2008	241	mouth	fear	dog	human	0.183546	6102
2010	241	cheeks	fear	dog	human	0.0174229	5223
2011	241	ears	fear	dog	human	0	5223
2012	241	eyes	fear	dog	human	0.350373	5223
2013	241	glabella	fear	dog	human	0.0497798	5223
2014	241	mentalis	fear	dog	human	0	5223
2015	241	mouth	fear	dog	human	0.513498	5223
2017	241	cheeks	frustration	dog	human	0.0189039	6824
2018	241	ears	frustration	dog	human	0	6824
2019	241	eyes	frustration	dog	human	0.625879	6824
2020	241	glabella	frustration	dog	human	0.172479	6824
2021	241	mentalis	frustration	dog	human	0	6824
2022	241	mouth	frustration	dog	human	0.129543	6824
2024	241	cheeks	neutral	dog	human	0	3971
2025	241	ears	neutral	dog	human	0.0508688	3971
2026	241	eyes	neutral	dog	human	0.669605	3971
2027	241	glabella	neutral	dog	human	0.0438177	3971
2028	241	mentalis	neutral	dog	human	0.1103	3971
2029	241	mouth	neutral	dog	human	0.125409	3971
2031	241	cheeks	frustration	human	human	0.0247961	6130
2032	241	ears	frustration	human	human	0	6130
2033	241	eyes	frustration	human	human	0.430016	6130
2034	241	frontalis	frustration	human	human	0	6130
2035	241	glabella	frustration	human	human	0	6130
2036	241	mentalis	frustration	human	human	0	6130
2037	241	mouth	frustration	human	human	0.240457	6130
2038	241	nose	frustration	human	human	0.241436	6130
2040	241	cheeks	positive anticipation	human	human	0	5999
2041	241	eyes	positive anticipation	human	human	0.264044	5999
2042	241	frontalis	positive anticipation	human	human	0	5999
2043	241	glabella	positive anticipation	human	human	0	5999
2044	241	mentalis	positive anticipation	human	human	0	5999
2045	241	mouth	positive anticipation	human	human	0.41807	5999
2046	241	nose	positive anticipation	human	human	0.238873	5999
2048	241	cheeks	frustration	human	human	0.0233972	7565
2049	241	ears	frustration	human	human	0	7565
2050	241	eyes	frustration	human	human	0.415995	7565
2051	241	frontalis	frustration	human	human	0.00237938	7565
2052	241	glabella	frustration	human	human	0	7565
2053	241	mentalis	frustration	human	human	0.0247191	7565
2054	241	mouth	frustration	human	human	0.152677	7565
2055	241	nose	frustration	human	human	0.260806	7565
2057	241	cheeks	frustration	dog	human	0.00283033	6713
2058	241	ears	frustration	dog	human	0	6713
2059	241	eyes	frustration	dog	human	0.553404	6713
2060	241	glabella	frustration	dog	human	0.112021	6713
2061	241	mentalis	frustration	dog	human	0.0837182	6713
2062	241	mouth	frustration	dog	human	0.193654	6713
2064	241	cheeks	happiness	human	human	0.0282099	7586
2065	241	eyes	happiness	human	human	0.435539	7586
2066	241	frontalis	happiness	human	human	0	7586
2067	241	glabella	happiness	human	human	0	7586
2068	241	mentalis	happiness	human	human	0.00263644	7586
2069	241	mouth	happiness	human	human	0.424993	7586
2070	241	nose	happiness	human	human	0.0632745	7586
2072	241	cheeks	fear	human	human	0	6738
2073	241	ears	fear	human	human	0	6738
2074	241	eyes	fear	human	human	0.271446	6738
2075	241	frontalis	fear	human	human	0	6738
2076	241	glabella	fear	human	human	0	6738
2077	241	mentalis	fear	human	human	0	6738
2078	241	mouth	fear	human	human	0.556248	6738
2079	241	nose	fear	human	human	0.122143	6738
2081	241	cheeks	happiness	dog	human	0	5289
2082	241	ears	happiness	dog	human	0.0268482	5289
2083	241	eyes	happiness	dog	human	0.527321	5289
2084	241	glabella	happiness	dog	human	0.186614	5289
2085	241	mentalis	happiness	dog	human	0	5289
2086	241	mouth	happiness	dog	human	0.140858	5289
2088	241	cheeks	positive anticipation	human	human	0.0296177	6854
2089	241	ears	positive anticipation	human	human	0	6854
2090	241	eyes	positive anticipation	human	human	0.313977	6854
2091	241	frontalis	positive anticipation	human	human	0.104173	6854
2092	241	glabella	positive anticipation	human	human	0.00758681	6854
2093	241	mentalis	positive anticipation	human	human	0	6854
2094	241	mouth	positive anticipation	human	human	0.198716	6854
2095	241	nose	positive anticipation	human	human	0.196673	6854
2097	242	cheeks	happiness	human	human	0.0759025	6482
2098	242	eyes	happiness	human	human	0.473002	6482
2099	242	frontalis	happiness	human	human	0.0362542	6482
2100	242	glabella	happiness	human	human	0	6482
2101	242	mentalis	happiness	human	human	0	6482
2102	242	mouth	happiness	human	human	0.139	6482
2103	242	nose	happiness	human	human	0.167695	6482
2105	242	cheeks	positive anticipation	human	human	0	6892
2106	242	ears	positive anticipation	human	human	0	6892
2107	242	eyes	positive anticipation	human	human	0.375943	6892
2108	242	frontalis	positive anticipation	human	human	0.0648578	6892
2109	242	glabella	positive anticipation	human	human	0.0346779	6892
2110	242	mentalis	positive anticipation	human	human	0	6892
2111	242	mouth	positive anticipation	human	human	0.0869124	6892
2112	242	nose	positive anticipation	human	human	0.279164	6892
2114	242	cheeks	neutral	dog	human	0.0177578	7546
2115	242	ears	neutral	dog	human	0.0519481	7546
2116	242	eyes	neutral	dog	human	0.514047	7546
2117	242	glabella	neutral	dog	human	0.396501	7546
2118	242	mentalis	neutral	dog	human	0	7546
2119	242	mouth	neutral	dog	human	0.0421415	7546
2121	242	cheeks	happiness	dog	human	0	5308
2122	242	ears	happiness	dog	human	0.128297	5308
2123	242	eyes	happiness	dog	human	0.493783	5308
2124	242	glabella	happiness	dog	human	0.158628	5308
2125	242	mentalis	happiness	dog	human	0	5308
2126	242	mouth	happiness	dog	human	0.140731	5308
2128	242	cheeks	fear	dog	human	0.0290132	6273
2129	242	ears	fear	dog	human	0.0846485	6273
2130	242	eyes	fear	dog	human	0.685159	6273
2131	242	glabella	fear	dog	human	0.0360274	6273
2132	242	mentalis	fear	dog	human	0	6273
2133	242	mouth	fear	dog	human	0.122429	6273
2135	242	cheeks	positive anticipation	dog	human	0	7829
2136	242	ears	positive anticipation	dog	human	0	7829
2137	242	eyes	positive anticipation	dog	human	0.512454	7829
2138	242	glabella	positive anticipation	dog	human	0.206412	7829
2139	242	mentalis	positive anticipation	dog	human	0	7829
2140	242	mouth	positive anticipation	dog	human	0.204752	7829
2142	242	cheeks	frustration	dog	human	0	6549
2143	242	ears	frustration	dog	human	0	6549
2144	242	eyes	frustration	dog	human	0.386624	6549
2145	242	glabella	frustration	dog	human	0.373339	6549
2146	242	mentalis	frustration	dog	human	0	6549
2147	242	mouth	frustration	dog	human	0.176057	6549
2149	242	cheeks	fear	dog	human	0	5451
2150	242	ears	fear	dog	human	0.065676	5451
2151	242	eyes	fear	dog	human	0.376445	5451
2152	242	glabella	fear	dog	human	0.109521	5451
2153	242	mentalis	fear	dog	human	0	5451
2154	242	mouth	fear	dog	human	0.371308	5451
2156	242	cheeks	happiness	human	human	0	7836
2157	242	eyes	happiness	human	human	0.466054	7836
2158	242	frontalis	happiness	human	human	0	7836
2159	242	glabella	happiness	human	human	0	7836
2160	242	mentalis	happiness	human	human	0	7836
2161	242	mouth	happiness	human	human	0.120725	7836
2162	242	nose	happiness	human	human	0.340225	7836
2164	242	cheeks	neutral	human	human	0	6922
2165	242	eyes	neutral	human	human	0.58798	6922
2166	242	frontalis	neutral	human	human	0	6922
2167	242	glabella	neutral	human	human	0	6922
2168	242	mentalis	neutral	human	human	0	6922
2169	242	mouth	neutral	human	human	0.146778	6922
2170	242	nose	neutral	human	human	0.247905	6922
2172	242	cheeks	fear	human	human	0	7247
2173	242	ears	fear	human	human	0	7247
2174	242	eyes	fear	human	human	0.19139	7247
2175	242	frontalis	fear	human	human	0	7247
2176	242	glabella	fear	human	human	0	7247
2177	242	mentalis	fear	human	human	0	7247
2178	242	mouth	fear	human	human	0.316269	7247
2179	242	nose	fear	human	human	0.443356	7247
2181	242	cheeks	frustration	human	human	0	6034
2182	242	ears	frustration	human	human	0	6034
2183	242	eyes	frustration	human	human	0.243785	6034
2184	242	frontalis	frustration	human	human	0	6034
2185	242	glabella	frustration	human	human	0	6034
2186	242	mentalis	frustration	human	human	0	6034
2187	242	mouth	frustration	human	human	0.291183	6034
2188	242	nose	frustration	human	human	0.411004	6034
2190	242	cheeks	frustration	human	human	0.0415404	7920
2191	242	ears	frustration	human	human	0	7920
2192	242	eyes	frustration	human	human	0.442045	7920
2193	242	frontalis	frustration	human	human	0	7920
2194	242	glabella	frustration	human	human	0	7920
2195	242	mentalis	frustration	human	human	0	7920
2196	242	mouth	frustration	human	human	0.0415404	7920
2197	242	nose	frustration	human	human	0.313005	7920
2199	242	cheeks	frustration	dog	human	0.0218679	7088
2200	242	ears	frustration	dog	human	0.0632054	7088
2201	242	eyes	frustration	dog	human	0.340011	7088
2202	242	glabella	frustration	dog	human	0.151242	7088
2203	242	mentalis	frustration	dog	human	0	7088
2204	242	mouth	frustration	dog	human	0.357082	7088
2206	242	cheeks	positive anticipation	human	human	0	5917
2207	242	eyes	positive anticipation	human	human	0.291702	5917
2208	242	frontalis	positive anticipation	human	human	0.0216326	5917
2209	242	glabella	positive anticipation	human	human	0.236606	5917
2210	242	mentalis	positive anticipation	human	human	0	5917
2211	242	mouth	positive anticipation	human	human	0.0588136	5917
2212	242	nose	positive anticipation	human	human	0.262971	5917
2214	242	cheeks	neutral	human	human	0.0360537	7156
2215	242	eyes	neutral	human	human	0.650503	7156
2216	242	frontalis	neutral	human	human	0	7156
2217	242	glabella	neutral	human	human	0	7156
2218	242	mentalis	neutral	human	human	0	7156
2219	242	mouth	neutral	human	human	0.11431	7156
2220	242	nose	neutral	human	human	0.199832	7156
2222	242	cheeks	happiness	dog	human	0.036303	5096
2223	242	ears	happiness	dog	human	0.0671115	5096
2224	242	eyes	happiness	dog	human	0.34635	5096
2225	242	glabella	happiness	dog	human	0.119898	5096
2226	242	mentalis	happiness	dog	human	0	5096
2227	242	mouth	happiness	dog	human	0.317111	5096
2229	242	cheeks	fear	human	human	0	10368
2230	242	eyes	fear	human	human	0.567226	10368
2231	242	frontalis	fear	human	human	0	10368
2232	242	glabella	fear	human	human	0	10368
2233	242	mentalis	fear	human	human	0	10368
2234	242	mouth	fear	human	human	0.0913387	10368
2235	242	nose	fear	human	human	0.316069	10368
2237	242	cheeks	positive anticipation	dog	human	0	6855
2238	242	ears	positive anticipation	dog	human	0.0131291	6855
2239	242	eyes	positive anticipation	dog	human	0.460832	6855
2240	242	glabella	positive anticipation	dog	human	0.147484	6855
2241	242	mentalis	positive anticipation	dog	human	0	6855
2242	242	mouth	positive anticipation	dog	human	0.226112	6855
2244	242	cheeks	neutral	dog	human	0	4298
2245	242	ears	neutral	dog	human	0	4298
2246	242	eyes	neutral	dog	human	0.786878	4298
2247	242	glabella	neutral	dog	human	0.0614239	4298
2248	242	mentalis	neutral	dog	human	0	4298
2249	242	mouth	neutral	dog	human	0.151698	4298
2251	243	cheeks	fear	human	human	0	5808
2252	243	eyes	fear	human	human	0.441116	5808
2253	243	frontalis	fear	human	human	0	5808
2254	243	glabella	fear	human	human	0.138946	5808
2255	243	mentalis	fear	human	human	0	5808
2256	243	mouth	fear	human	human	0.0700758	5808
2257	243	nose	fear	human	human	0.242424	5808
2259	243	cheeks	frustration	dog	human	0	6368
2260	243	ears	frustration	dog	human	0.0417714	6368
2261	243	eyes	frustration	dog	human	0.144315	6368
2262	243	glabella	frustration	dog	human	0.227073	6368
2263	243	mentalis	frustration	dog	human	0	6368
2264	243	mouth	frustration	dog	human	0.486966	6368
2266	243	cheeks	happiness	human	human	0.0611465	1570
2267	243	eyes	happiness	human	human	0.234395	1570
2268	243	frontalis	happiness	human	human	0.133758	1570
2269	243	glabella	happiness	human	human	0	1570
2270	243	mentalis	happiness	human	human	0.00382166	1570
2271	243	mouth	happiness	human	human	0.201274	1570
2272	243	nose	happiness	human	human	0.244586	1570
2274	243	cheeks	happiness	human	human	0.00888889	3150
2275	243	eyes	happiness	human	human	0.0549206	3150
2276	243	frontalis	happiness	human	human	0.695238	3150
2277	243	glabella	happiness	human	human	0.0577778	3150
2278	243	mentalis	happiness	human	human	0	3150
2279	243	mouth	happiness	human	human	0	3150
2280	243	nose	happiness	human	human	0.0406349	3150
2282	243	cheeks	happiness	dog	human	0.0077661	4378
2283	243	ears	happiness	dog	human	0.159434	4378
2284	243	eyes	happiness	dog	human	0.407949	4378
2285	243	glabella	happiness	dog	human	0	4378
2286	243	mentalis	happiness	dog	human	0.00593878	4378
2287	243	mouth	happiness	dog	human	0.302421	4378
2289	243	cheeks	positive anticipation	dog	human	0	2133
2290	243	ears	positive anticipation	dog	human	0.0970464	2133
2291	243	eyes	positive anticipation	dog	human	0.0103141	2133
2292	243	glabella	positive anticipation	dog	human	0.00468823	2133
2293	243	mentalis	positive anticipation	dog	human	0	2133
2294	243	mouth	positive anticipation	dog	human	0.789967	2133
2296	243	cheeks	positive anticipation	human	human	0.0672828	5410
2297	243	eyes	positive anticipation	human	human	0	5410
[truncated: 4,928 more rows]

## Sheet: LVS dataset
case number	participant number	AOI	stimulus emotion	stimulus species	participant species	LVS
1	228	cheeks	neutral	dog	human	0
2	228	ears	neutral	dog	human	0
3	228	eyes	neutral	dog	human	4.09289
4	228	glabella	neutral	dog	human	16.5436
5	228	mentalis	neutral	dog	human	0
6	228	mouth	neutral	dog	human	3.182
8	228	cheeks	happiness	dog	human	0.253606
9	228	ears	happiness	dog	human	0.418989
10	228	eyes	happiness	dog	human	11.9533
11	228	glabella	happiness	dog	human	10.026
12	228	mentalis	happiness	dog	human	0
13	228	mouth	happiness	dog	human	2.45655
15	228	cheeks	positive anticipation	dog	human	0.738032
16	228	ears	positive anticipation	dog	human	0.0195948
17	228	eyes	positive anticipation	dog	human	2.40299
18	228	glabella	positive anticipation	dog	human	6.58636
19	228	mentalis	positive anticipation	dog	human	0
20	228	mouth	positive anticipation	dog	human	3.49945
22	228	cheeks	frustration	dog	human	0
23	228	ears	frustration	dog	human	0
24	228	eyes	frustration	dog	human	3.33136
25	228	glabella	frustration	dog	human	11.5682
26	228	mentalis	frustration	dog	human	0
27	228	mouth	frustration	dog	human	0.244554
29	228	cheeks	positive anticipation	dog	human	0
30	228	ears	positive anticipation	dog	human	0.0417659
31	228	eyes	positive anticipation	dog	human	3.96411
32	228	glabella	positive anticipation	dog	human	4.19605
33	228	mentalis	positive anticipation	dog	human	0
34	228	mouth	positive anticipation	dog	human	3.67403
36	228	cheeks	fear	dog	human	2.50768
37	228	ears	fear	dog	human	1.08598
38	228	eyes	fear	dog	human	8.32937
39	228	glabella	fear	dog	human	6.90369
40	228	mentalis	fear	dog	human	0
41	228	mouth	fear	dog	human	0
43	228	cheeks	happiness	human	human	0.204074
44	228	eyes	happiness	human	human	4.04009
45	228	frontalis	happiness	human	human	0
46	228	glabella	happiness	human	human	0
47	228	mentalis	happiness	human	human	0
48	228	mouth	happiness	human	human	4.57451
49	228	nose	happiness	human	human	7.35588
51	228	cheeks	happiness	human	human	0
52	228	eyes	happiness	human	human	4.48283
53	228	frontalis	happiness	human	human	0
54	228	glabella	happiness	human	human	0
55	228	mentalis	happiness	human	human	0
56	228	mouth	happiness	human	human	1.55547
57	228	nose	happiness	human	human	8.73643
59	228	cheeks	frustration	human	human	0
60	228	ears	frustration	human	human	0
61	228	eyes	frustration	human	human	2.40752
62	228	frontalis	frustration	human	human	0
63	228	glabella	frustration	human	human	0
64	228	mentalis	frustration	human	human	0
65	228	mouth	frustration	human	human	1.64335
66	228	nose	frustration	human	human	9.57872
68	228	cheeks	positive anticipation	human	human	0
69	228	ears	positive anticipation	human	human	0
70	228	eyes	positive anticipation	human	human	7.76817
71	228	frontalis	positive anticipation	human	human	0.0754202
72	228	glabella	positive anticipation	human	human	0.824271
73	228	mentalis	positive anticipation	human	human	0
74	228	mouth	positive anticipation	human	human	1.3547
75	228	nose	positive anticipation	human	human	11.3146
77	228	cheeks	fear	human	human	0.133967
78	228	ears	fear	human	human	0
79	228	eyes	fear	human	human	2.69819
80	228	frontalis	fear	human	human	0
81	228	glabella	fear	human	human	0
82	228	mentalis	fear	human	human	0
83	228	mouth	fear	human	human	3.20627
84	228	nose	fear	human	human	4.78598
86	228	cheeks	frustration	human	human	2.14685
87	228	ears	frustration	human	human	0.349603
88	228	eyes	frustration	human	human	6.84098
89	228	frontalis	frustration	human	human	0.0128796
90	228	glabella	frustration	human	human	0
91	228	mentalis	frustration	human	human	0
92	228	mouth	frustration	human	human	0.191005
93	228	nose	frustration	human	human	13.4391
95	228	cheeks	frustration	dog	human	0
96	228	ears	frustration	dog	human	0.0887276
97	228	eyes	frustration	dog	human	3.01547
98	228	glabella	frustration	dog	human	6.25701
99	228	mentalis	frustration	dog	human	0
100	228	mouth	frustration	dog	human	4.93712
102	228	cheeks	neutral	human	human	0
103	228	eyes	neutral	human	human	3.05742
104	228	frontalis	neutral	human	human	0
105	228	glabella	neutral	human	human	0
106	228	mentalis	neutral	human	human	0
107	228	mouth	neutral	human	human	0.904683
108	228	nose	neutral	human	human	14.5895
110	228	cheeks	neutral	dog	human	0
111	228	ears	neutral	dog	human	0
112	228	eyes	neutral	dog	human	2.65148
113	228	glabella	neutral	dog	human	13.0249
114	228	mentalis	neutral	dog	human	0
115	228	mouth	neutral	dog	human	1.751
117	228	cheeks	positive anticipation	human	human	0
118	228	eyes	positive anticipation	human	human	3.51721
119	228	frontalis	positive anticipation	human	human	0
120	228	glabella	positive anticipation	human	human	0
121	228	mentalis	positive anticipation	human	human	0
122	228	mouth	positive anticipation	human	human	1.12518
123	228	nose	positive anticipation	human	human	9.39608
125	229	cheeks	neutral	human	human	0
126	229	eyes	neutral	human	human	8.70979
127	229	frontalis	neutral	human	human	0
128	229	glabella	neutral	human	human	1.23253
129	229	mentalis	neutral	human	human	0
130	229	mouth	neutral	human	human	1.81487
131	229	nose	neutral	human	human	3.26043
133	229	cheeks	happiness	human	human	1.09311
134	229	eyes	happiness	human	human	14.0222
135	229	frontalis	happiness	human	human	0.0456095
136	229	glabella	happiness	human	human	0
137	229	mentalis	happiness	human	human	0
138	229	mouth	happiness	human	human	0
139	229	nose	happiness	human	human	2.40288
141	229	cheeks	neutral	dog	human	0
142	229	ears	neutral	dog	human	0
143	229	eyes	neutral	dog	human	14.541
144	229	glabella	neutral	dog	human	16.8674
145	229	mentalis	neutral	dog	human	0
146	229	mouth	neutral	dog	human	0.610991
148	229	cheeks	frustration	dog	human	0
149	229	ears	frustration	dog	human	0
150	229	eyes	frustration	dog	human	6.1976
151	229	glabella	frustration	dog	human	6.68274
152	229	mentalis	frustration	dog	human	0
153	229	mouth	frustration	dog	human	0.416048
155	229	cheeks	frustration	human	human	0.104694
156	229	ears	frustration	human	human	0
157	229	eyes	frustration	human	human	13.6259
158	229	frontalis	frustration	human	human	0.277783
159	229	glabella	frustration	human	human	7.32287
160	229	mentalis	frustration	human	human	0
161	229	mouth	frustration	human	human	0
162	229	nose	frustration	human	human	3.84539
164	229	cheeks	frustration	dog	human	0
165	229	ears	frustration	dog	human	0
166	229	eyes	frustration	dog	human	13.7448
167	229	glabella	frustration	dog	human	4.07504
168	229	mentalis	frustration	dog	human	0
169	229	mouth	frustration	dog	human	0.901367
171	229	cheeks	neutral	dog	human	0
172	229	ears	neutral	dog	human	0
173	229	eyes	neutral	dog	human	10.6522
174	229	glabella	neutral	dog	human	3.67936
175	229	mentalis	neutral	dog	human	0
176	229	mouth	neutral	dog	human	1.11595
178	229	cheeks	fear	dog	human	0.330035
179	229	ears	fear	dog	human	0
180	229	eyes	fear	dog	human	14.3928
181	229	glabella	fear	dog	human	1.41739
182	229	mentalis	fear	dog	human	0
183	229	mouth	fear	dog	human	0
185	229	cheeks	frustration	human	human	0
186	229	ears	frustration	human	human	0
187	229	eyes	frustration	human	human	6.52837
188	229	frontalis	frustration	human	human	0.80102
189	229	glabella	frustration	human	human	0
190	229	mentalis	frustration	human	human	0
191	229	mouth	frustration	human	human	0
192	229	nose	frustration	human	human	3.72809
194	229	cheeks	positive anticipation	dog	human	0
195	229	ears	positive anticipation	dog	human	0.105801
196	229	eyes	positive anticipation	dog	human	9.95598
197	229	glabella	positive anticipation	dog	human	1.79595
198	229	mentalis	positive anticipation	dog	human	0
199	229	mouth	positive anticipation	dog	human	1.00054
201	229	cheeks	fear	human	human	0.51922
202	229	ears	fear	human	human	0
203	229	eyes	fear	human	human	5.97637
204	229	frontalis	fear	human	human	0
205	229	glabella	fear	human	human	0
206	229	mentalis	fear	human	human	0
207	229	mouth	fear	human	human	1.19588
208	229	nose	fear	human	human	2.7863
210	229	cheeks	positive anticipation	human	human	0
211	229	ears	positive anticipation	human	human	0.4764
212	229	eyes	positive anticipation	human	human	8.14829
213	229	frontalis	positive anticipation	human	human	0.492282
214	229	glabella	positive anticipation	human	human	0
215	229	mentalis	positive anticipation	human	human	0
216	229	mouth	positive anticipation	human	human	0
217	229	nose	positive anticipation	human	human	8.13182
219	229	cheeks	positive anticipation	human	human	0.445396
220	229	eyes	positive anticipation	human	human	6.12521
221	229	frontalis	positive anticipation	human	human	0.282319
222	229	glabella	positive anticipation	human	human	0
223	229	mentalis	positive anticipation	human	human	0
224	229	mouth	positive anticipation	human	human	1.41833
225	229	nose	positive anticipation	human	human	3.451
227	229	cheeks	positive anticipation	dog	human	0.70905
228	229	ears	positive anticipation	dog	human	0
229	229	eyes	positive anticipation	dog	human	9.57754
230	229	glabella	positive anticipation	dog	human	2.09615
231	229	mentalis	positive anticipation	dog	human	0
232	229	mouth	positive anticipation	dog	human	1.40138
234	229	cheeks	happiness	dog	human	0.307638
235	229	ears	happiness	dog	human	0.217021
236	229	eyes	happiness	dog	human	14.5308
237	229	glabella	happiness	dog	human	4.15613
238	229	mentalis	happiness	dog	human	0
239	229	mouth	happiness	dog	human	1.55067
241	229	cheeks	happiness	human	human	0
242	229	eyes	happiness	human	human	7.96768
243	229	frontalis	happiness	human	human	0
244	229	glabella	happiness	human	human	0
245	229	mentalis	happiness	human	human	0
246	229	mouth	happiness	human	human	0
247	229	nose	happiness	human	human	5.68845
249	230	cheeks	positive anticipation	human	human	0
250	230	ears	positive anticipation	human	human	0
251	230	eyes	positive anticipation	human	human	5.15697
252	230	frontalis	positive anticipation	human	human	0.307031
253	230	glabella	positive anticipation	human	human	1.72157
254	230	mentalis	positive anticipation	human	human	0
255	230	mouth	positive anticipation	human	human	3.60833
256	230	nose	positive anticipation	human	human	10.5791
258	230	cheeks	frustration	dog	human	0
259	230	ears	frustration	dog	human	0.0631096
260	230	eyes	frustration	dog	human	7.85222
261	230	glabella	frustration	dog	human	3.97484
262	230	mentalis	frustration	dog	human	0
263	230	mouth	frustration	dog	human	3.30869
265	230	cheeks	happiness	dog	human	0.504929
266	230	ears	happiness	dog	human	0.218165
267	230	eyes	happiness	dog	human	17.723
268	230	glabella	happiness	dog	human	13.0843
269	230	mentalis	happiness	dog	human	0
270	230	mouth	happiness	dog	human	0.530374
272	230	cheeks	neutral	dog	human	0
273	230	ears	neutral	dog	human	0
274	230	eyes	neutral	dog	human	11.0573
275	230	glabella	neutral	dog	human	0
276	230	mentalis	neutral	dog	human	0
277	230	mouth	neutral	dog	human	2.46353
279	230	cheeks	positive anticipation	dog	human	0
280	230	ears	positive anticipation	dog	human	0.0338979
281	230	eyes	positive anticipation	dog	human	6.47211
282	230	glabella	positive anticipation	dog	human	7.65376
283	230	mentalis	positive anticipation	dog	human	0
284	230	mouth	positive anticipation	dog	human	1.61792
286	230	cheeks	fear	dog	human	0
287	230	ears	fear	dog	human	0
288	230	eyes	fear	dog	human	6.95135
289	230	glabella	fear	dog	human	1.86696
290	230	mentalis	fear	dog	human	0
291	230	mouth	fear	dog	human	3.12678
293	230	cheeks	fear	human	human	0.0732975
294	230	ears	fear	human	human	0
295	230	eyes	fear	human	human	4.1913
296	230	frontalis	fear	human	human	0
297	230	glabella	fear	human	human	0
298	230	mentalis	fear	human	human	0
299	230	mouth	fear	human	human	1.43331
300	230	nose	fear	human	human	8.09839
302	230	cheeks	happiness	dog	human	0.950224
303	230	ears	happiness	dog	human	0
304	230	eyes	happiness	dog	human	8.17977
305	230	glabella	happiness	dog	human	3.34082
306	230	mentalis	happiness	dog	human	0
307	230	mouth	happiness	dog	human	1.54023
309	230	cheeks	neutral	human	human	2.56291
310	230	eyes	neutral	human	human	1.09899
311	230	frontalis	neutral	human	human	0
312	230	glabella	neutral	human	human	0
313	230	mentalis	neutral	human	human	1.23296
314	230	mouth	neutral	human	human	1.92301
315	230	nose	neutral	human	human	5.02787
317	230	cheeks	positive anticipation	dog	human	0
318	230	ears	positive anticipation	dog	human	0
319	230	eyes	positive anticipation	dog	human	8.51535
320	230	glabella	positive anticipation	dog	human	2.72176
321	230	mentalis	positive anticipation	dog	human	1.16562
322	230	mouth	positive anticipation	dog	human	1.59962
324	230	cheeks	fear	dog	human	0.860663
325	230	ears	fear	dog	human	0.288864
326	230	eyes	fear	dog	human	10.4399
327	230	glabella	fear	dog	human	1.63139
328	230	mentalis	fear	dog	human	0
329	230	mouth	fear	dog	human	1.70725
331	230	cheeks	neutral	dog	human	0
332	230	ears	neutral	dog	human	0
333	230	eyes	neutral	dog	human	20.1008
334	230	glabella	neutral	dog	human	8.12962
335	230	mentalis	neutral	dog	human	0
336	230	mouth	neutral	dog	human	1.83747
338	230	cheeks	frustration	dog	human	2.48764
339	230	ears	frustration	dog	human	0.0710445
340	230	eyes	frustration	dog	human	4.75365
341	230	glabella	frustration	dog	human	2.14346
342	230	mentalis	frustration	dog	human	6.32881
343	230	mouth	frustration	dog	human	1.28704
345	230	cheeks	happiness	human	human	0.18764
346	230	eyes	happiness	human	human	7.03755
347	230	frontalis	happiness	human	human	0.551337
348	230	glabella	happiness	human	human	0
349	230	mentalis	happiness	human	human	0
350	230	mouth	happiness	human	human	3.30259
351	230	nose	happiness	human	human	4.74484
353	230	cheeks	frustration	human	human	0.4303
354	230	ears	frustration	human	human	0
355	230	eyes	frustration	human	human	6.44927
356	230	frontalis	frustration	human	human	0.157324
357	230	glabella	frustration	human	human	6.21127
358	230	mentalis	frustration	human	human	0
359	230	mouth	frustration	human	human	0
360	230	nose	frustration	human	human	15.1508
362	230	cheeks	frustration	human	human	0
363	230	ears	frustration	human	human	0
364	230	eyes	frustration	human	human	4.32462
365	230	frontalis	frustration	human	human	0
366	230	glabella	frustration	human	human	0
367	230	mentalis	frustration	human	human	0
368	230	mouth	frustration	human	human	3.20357
369	230	nose	frustration	human	human	5.07508
371	230	cheeks	neutral	human	human	0
372	230	eyes	neutral	human	human	5.24708
373	230	frontalis	neutral	human	human	0
374	230	glabella	neutral	human	human	0
375	230	mentalis	neutral	human	human	0
376	230	mouth	neutral	human	human	2.76358
377	230	nose	neutral	human	human	7.65743
379	230	cheeks	fear	human	human	0
380	230	eyes	fear	human	human	3.29502
381	230	frontalis	fear	human	human	0
382	230	glabella	fear	human	human	0.850024
383	230	mentalis	fear	human	human	0
384	230	mouth	fear	human	human	3.66696
385	230	nose	fear	human	human	1.47943
387	230	cheeks	happiness	human	human	0
388	230	eyes	happiness	human	human	7.30386
389	230	frontalis	happiness	human	human	0
390	230	glabella	happiness	human	human	0
391	230	mentalis	happiness	human	human	0
392	230	mouth	happiness	human	human	2.64896
393	230	nose	happiness	human	human	2.98544
395	230	cheeks	positive anticipation	human	human	0
396	230	eyes	positive anticipation	human	human	3.16177
397	230	frontalis	positive anticipation	human	human	0.0617976
398	230	glabella	positive anticipation	human	human	2.68095
399	230	mentalis	positive anticipation	human	human	0
400	230	mouth	positive anticipation	human	human	0.862664
401	230	nose	positive anticipation	human	human	9.8729
403	231	cheeks	neutral	dog	human	1.79605
404	231	ears	neutral	dog	human	0
405	231	eyes	neutral	dog	human	9.26879
406	231	glabella	neutral	dog	human	0
407	231	mentalis	neutral	dog	human	0
408	231	mouth	neutral	dog	human	2.63822
410	231	cheeks	fear	dog	human	0.692903
411	231	ears	fear	dog	human	0.72718
412	231	eyes	fear	dog	human	4.59202
413	231	glabella	fear	dog	human	1.14832
414	231	mentalis	fear	dog	human	0
415	231	mouth	fear	dog	human	2.54779
417	231	cheeks	frustration	human	human	1.9771
418	231	ears	frustration	human	human	0
419	231	eyes	frustration	human	human	10.1876
420	231	frontalis	frustration	human	human	0
421	231	glabella	frustration	human	human	4.04014
422	231	mentalis	frustration	human	human	0
423	231	mouth	frustration	human	human	1.87367
424	231	nose	frustration	human	human	5.9972
426	231	cheeks	happiness	human	human	0.885871
427	231	eyes	happiness	human	human	6.93875
428	231	frontalis	happiness	human	human	0
429	231	glabella	happiness	human	human	0
430	231	mentalis	happiness	human	human	0
431	231	mouth	happiness	human	human	3.20055
432	231	nose	happiness	human	human	0.57302
434	231	cheeks	positive anticipation	human	human	0.50601
435	231	ears	positive anticipation	human	human	0.762719
436	231	eyes	positive anticipation	human	human	7.154
437	231	frontalis	positive anticipation	human	human	0
438	231	glabella	positive anticipation	human	human	0
439	231	mentalis	positive anticipation	human	human	0
440	231	mouth	positive anticipation	human	human	2.84796
441	231	nose	positive anticipation	human	human	7.50165
443	231	cheeks	happiness	dog	human	0
444	231	ears	happiness	dog	human	0.212895
445	231	eyes	happiness	dog	human	14.439
446	231	glabella	happiness	dog	human	3.23892
447	231	mentalis	happiness	dog	human	0
448	231	mouth	happiness	dog	human	3.71935
450	231	cheeks	positive anticipation	dog	human	2.45486
451	231	ears	positive anticipation	dog	human	0
452	231	eyes	positive anticipation	dog	human	3.33982
453	231	glabella	positive anticipation	dog	human	0.750084
454	231	mentalis	positive anticipation	dog	human	0
455	231	mouth	positive anticipation	dog	human	4.65268
457	231	cheeks	happiness	human	human	1.39849
458	231	eyes	happiness	human	human	5.56765
459	231	frontalis	happiness	human	human	0.101993
460	231	glabella	happiness	human	human	0
461	231	mentalis	happiness	human	human	0
462	231	mouth	happiness	human	human	5.81998
463	231	nose	happiness	human	human	0.416648
465	231	cheeks	positive anticipation	dog	human	0.874491
466	231	ears	positive anticipation	dog	human	0.0760567
467	231	eyes	positive anticipation	dog	human	7.91476
468	231	glabella	positive anticipation	dog	human	0.0383939
469	231	mentalis	positive anticipation	dog	human	0
470	231	mouth	positive anticipation	dog	human	2.75371
472	231	cheeks	fear	human	human	1.04554
473	231	ears	fear	human	human	0
474	231	eyes	fear	human	human	3.49414
475	231	frontalis	fear	human	human	0
476	231	glabella	fear	human	human	0
477	231	mentalis	fear	human	human	0
478	231	mouth	fear	human	human	2.62714
479	231	nose	fear	human	human	1.07281
481	231	cheeks	neutral	human	human	1.94144
482	231	eyes	neutral	human	human	6.34681
483	231	frontalis	neutral	human	human	0
484	231	glabella	neutral	human	human	0
485	231	mentalis	neutral	human	human	0
486	231	mouth	neutral	human	human	2.0333
487	231	nose	neutral	human	human	2.54895
489	231	cheeks	fear	human	human	0.409967
490	231	eyes	fear	human	human	2.58105
491	231	frontalis	fear	human	human	0
492	231	glabella	fear	human	human	0
493	231	mentalis	fear	human	human	0
494	231	mouth	fear	human	human	2.97222
495	231	nose	fear	human	human	2.37856
497	231	cheeks	happiness	dog	human	3.33128
498	231	ears	happiness	dog	human	0.282099
499	231	eyes	happiness	dog	human	6.55463
500	231	glabella	happiness	dog	human	2.75723
501	231	mentalis	happiness	dog	human	0
502	231	mouth	happiness	dog	human	1.24501
504	231	cheeks	frustration	human	human	0
505	231	ears	frustration	human	human	0
506	231	eyes	frustration	human	human	3.21556
507	231	frontalis	frustration	human	human	0
508	231	glabella	frustration	human	human	0
509	231	mentalis	frustration	human	human	0.193674
510	231	mouth	frustration	human	human	4.65335
511	231	nose	frustration	human	human	3.25714
513	231	cheeks	neutral	human	human	0.226373
514	231	eyes	neutral	human	human	5.48126
515	231	frontalis	neutral	human	human	0
516	231	glabella	neutral	human	human	0.928078
517	231	mentalis	neutral	human	human	0
518	231	mouth	neutral	human	human	2.78857
519	231	nose	neutral	human	human	2.41361
521	231	cheeks	fear	dog	human	4.01936
522	231	ears	fear	dog	human	0
523	231	eyes	fear	dog	human	5.63789
524	231	glabella	fear	dog	human	0
525	231	mentalis	fear	dog	human	0
526	231	mouth	fear	dog	human	2.8477
528	231	cheeks	neutral	dog	human	0
529	231	ears	neutral	dog	human	0
530	231	eyes	neutral	dog	human	18.0749
531	231	glabella	neutral	dog	human	3.84632
532	231	mentalis	neutral	dog	human	0
533	231	mouth	neutral	dog	human	2.74272
535	231	cheeks	frustration	dog	human	0
536	231	ears	frustration	dog	human	0
537	231	eyes	frustration	dog	human	12.1624
538	231	glabella	frustration	dog	human	2.01626
539	231	mentalis	frustration	dog	human	0
540	231	mouth	frustration	dog	human	2.44083
542	231	cheeks	frustration	dog	human	0
543	231	ears	frustration	dog	human	0.0381033
544	231	eyes	frustration	dog	human	7.77329
545	231	glabella	frustration	dog	human	2.23102
546	231	mentalis	frustration	dog	human	0
547	231	mouth	frustration	dog	human	0.292576
549	231	cheeks	positive anticipation	human	human	1.01221
550	231	eyes	positive anticipation	human	human	4.46522
551	231	frontalis	positive anticipation	human	human	0
552	231	glabella	positive anticipation	human	human	0
553	231	mentalis	positive anticipation	human	human	0
554	231	mouth	positive anticipation	human	human	1.79577
555	231	nose	positive anticipation	human	human	5.25677
557	232	cheeks	frustration	dog	human	0
558	232	ears	frustration	dog	human	0
559	232	eyes	frustration	dog	human	6.78763
560	232	glabella	frustration	dog	human	6.01411
561	232	mentalis	frustration	dog	human	0
562	232	mouth	frustration	dog	human	0.422879
564	232	cheeks	fear	human	human	0
565	232	eyes	fear	human	human	3.64792
566	232	frontalis	fear	human	human	0
567	232	glabella	fear	human	human	0
568	232	mentalis	fear	human	human	0
569	232	mouth	fear	human	human	1.59881
570	232	nose	fear	human	human	2.52457
572	232	cheeks	happiness	dog	human	1.1306
573	232	ears	happiness	dog	human	1.03639
574	232	eyes	happiness	dog	human	14.4416
575	232	glabella	happiness	dog	human	12.3379
576	232	mentalis	happiness	dog	human	0
577	232	mouth	happiness	dog	human	1.32836
579	232	cheeks	positive anticipation	dog	human	0
580	232	ears	positive anticipation	dog	human	0.201707
581	232	eyes	positive anticipation	dog	human	3.17165
582	232	glabella	positive anticipation	dog	human	13.3662
583	232	mentalis	positive anticipation	dog	human	0
584	232	mouth	positive anticipation	dog	human	0.478082
586	232	cheeks	fear	dog	human	0
587	232	ears	fear	dog	human	0
588	232	eyes	fear	dog	human	11.6637
589	232	glabella	fear	dog	human	10.3014
590	232	mentalis	fear	dog	human	0
591	232	mouth	fear	dog	human	0.565718
593	232	cheeks	happiness	human	human	0.928884
594	232	eyes	happiness	human	human	9.68784
595	232	frontalis	happiness	human	human	0.49193
596	232	glabella	happiness	human	human	0
597	232	mentalis	happiness	human	human	0
598	232	mouth	happiness	human	human	0.940868
599	232	nose	happiness	human	human	5.19106
601	232	cheeks	happiness	dog	human	1.05497
602	232	ears	happiness	dog	human	0.248038
603	232	eyes	happiness	dog	human	9.43843
604	232	glabella	happiness	dog	human	2.37659
605	232	mentalis	happiness	dog	human	0
606	232	mouth	happiness	dog	human	0.995514
608	232	cheeks	neutral	human	human	1.06255
609	232	eyes	neutral	human	human	9.01887
610	232	frontalis	neutral	human	human	0
611	232	glabella	neutral	human	human	0
612	232	mentalis	neutral	human	human	0
613	232	mouth	neutral	human	human	1.14597
614	232	nose	neutral	human	human	1.52494
616	232	cheeks	neutral	dog	human	0
617	232	ears	neutral	dog	human	0
618	232	eyes	neutral	dog	human	10.7978
619	232	glabella	neutral	dog	human	2.78096
620	232	mentalis	neutral	dog	human	0
621	232	mouth	neutral	dog	human	1.85709
623	232	cheeks	frustration	human	human	0.18636
624	232	ears	frustration	human	human	0
625	232	eyes	frustration	human	human	7.4421
626	232	frontalis	frustration	human	human	0
627	232	glabella	frustration	human	human	0
628	232	mentalis	frustration	human	human	0
629	232	mouth	frustration	human	human	0
630	232	nose	frustration	human	human	4.53146
632	232	cheeks	positive anticipation	human	human	0.0890263
633	232	eyes	positive anticipation	human	human	3.16906
634	232	frontalis	positive anticipation	human	human	0.92315
635	232	glabella	positive anticipation	human	human	7.84856
636	232	mentalis	positive anticipation	human	human	0
637	232	mouth	positive anticipation	human	human	0
638	232	nose	positive anticipation	human	human	6.53112
640	232	cheeks	neutral	human	human	0
641	232	eyes	neutral	human	human	2.47313
642	232	frontalis	neutral	human	human	1.60698
643	232	glabella	neutral	human	human	4.08647
644	232	mentalis	neutral	human	human	0
645	232	mouth	neutral	human	human	1.71428
646	232	nose	neutral	human	human	1.76776
648	232	cheeks	positive anticipation	human	human	0
649	232	ears	positive anticipation	human	human	0
650	232	eyes	positive anticipation	human	human	6.55116
651	232	frontalis	positive anticipation	human	human	1.03909
652	232	glabella	positive anticipation	human	human	1.35174
653	232	mentalis	positive anticipation	human	human	0
654	232	mouth	positive anticipation	human	human	0
655	232	nose	positive anticipation	human	human	7.74117
657	232	cheeks	fear	human	human	0
658	232	ears	fear	human	human	0
659	232	eyes	fear	human	human	0.756563
660	232	frontalis	fear	human	human	0
661	232	glabella	fear	human	human	0
662	232	mentalis	fear	human	human	0
663	232	mouth	fear	human	human	4.26233
664	232	nose	fear	human	human	6.33746
666	232	cheeks	frustration	human	human	0.894814
667	232	ears	frustration	human	human	0
668	232	eyes	frustration	human	human	9.17694
669	232	frontalis	frustration	human	human	0.197012
670	232	glabella	frustration	human	human	1.96881
671	232	mentalis	frustration	human	human	0
672	232	mouth	frustration	human	human	0.266107
673	232	nose	frustration	human	human	11.622
675	232	cheeks	neutral	dog	human	0
676	232	ears	neutral	dog	human	0.124028
677	232	eyes	neutral	dog	human	22.5696
678	232	glabella	neutral	dog	human	5.6154
679	232	mentalis	neutral	dog	human	0
680	232	mouth	neutral	dog	human	1.67362
682	232	cheeks	fear	dog	human	0
683	232	ears	fear	dog	human	0.188759
684	232	eyes	fear	dog	human	5.86204
685	232	glabella	fear	dog	human	7.94899
686	232	mentalis	fear	dog	human	0
687	232	mouth	fear	dog	human	2.03606
689	232	cheeks	positive anticipation	dog	human	0
690	232	ears	positive anticipation	dog	human	0.0183111
691	232	eyes	positive anticipation	dog	human	9.39201
692	232	glabella	positive anticipation	dog	human	6.36889
693	232	mentalis	positive anticipation	dog	human	0
694	232	mouth	positive anticipation	dog	human	0.115197
696	232	cheeks	frustration	dog	human	0
697	232	ears	frustration	dog	human	0.105522
698	232	eyes	frustration	dog	human	4.65771
699	232	glabella	frustration	dog	human	7.84598
700	232	mentalis	frustration	dog	human	0
701	232	mouth	frustration	dog	human	3.10487
703	232	cheeks	happiness	human	human	0
704	232	eyes	happiness	human	human	5.23276
705	232	frontalis	happiness	human	human	0
706	232	glabella	happiness	human	human	0
707	232	mentalis	happiness	human	human	0
708	232	mouth	happiness	human	human	2.17526
709	232	nose	happiness	human	human	7.42223
711	233	cheeks	frustration	dog	human	0
712	233	ears	frustration	dog	human	0
713	233	eyes	frustration	dog	human	1.80677
714	233	glabella	frustration	dog	human	5.95468
715	233	mentalis	frustration	dog	human	0
716	233	mouth	frustration	dog	human	6.07531
718	233	cheeks	positive anticipation	human	human	0
719	233	eyes	positive anticipation	human	human	8.77575
720	233	frontalis	positive anticipation	human	human	0
721	233	glabella	positive anticipation	human	human	0
722	233	mentalis	positive anticipation	human	human	0
723	233	mouth	positive anticipation	human	human	0
724	233	nose	positive anticipation	human	human	4.11326
726	233	cheeks	neutral	dog	human	0
727	233	ears	neutral	dog	human	0
728	233	eyes	neutral	dog	human	22.6869
729	233	glabella	neutral	dog	human	8.14956
730	233	mentalis	neutral	dog	human	0
731	233	mouth	neutral	dog	human	0.540302
733	233	cheeks	happiness	human	human	0.0789085
734	233	eyes	happiness	human	human	1.85513
735	233	frontalis	happiness	human	human	0
736	233	glabella	happiness	human	human	0
737	233	mentalis	happiness	human	human	0
738	233	mouth	happiness	human	human	0
739	233	nose	happiness	human	human	16.391
741	233	cheeks	frustration	human	human	0.145758
742	233	ears	frustration	human	human	0
743	233	eyes	frustration	human	human	7.50445
744	233	frontalis	frustration	human	human	0.445203
745	233	glabella	frustration	human	human	2.34863
746	233	mentalis	frustration	human	human	0
747	233	mouth	frustration	human	human	0
748	233	nose	frustration	human	human	15.2932
750	233	cheeks	happiness	human	human	0.301579
751	233	eyes	happiness	human	human	3.40316
752	233	frontalis	happiness	human	human	0
753	233	glabella	happiness	human	human	0
754	233	mentalis	happiness	human	human	0
755	233	mouth	happiness	human	human	0.191464
756	233	nose	happiness	human	human	14.557
758	233	cheeks	happiness	dog	human	0.582023
759	233	ears	happiness	dog	human	0
760	233	eyes	happiness	dog	human	10.2314
761	233	glabella	happiness	dog	human	2.49425
762	233	mentalis	happiness	dog	human	0
763	233	mouth	happiness	dog	human	1.10507
765	233	cheeks	fear	human	human	0
766	233	eyes	fear	human	human	1.55374
767	233	frontalis	fear	human	human	0
768	233	glabella	fear	human	human	0
769	233	mentalis	fear	human	human	0
770	233	mouth	fear	human	human	0.903441
771	233	nose	fear	human	human	5.69762
773	233	cheeks	frustration	human	human	0.541159
774	233	ears	frustration	human	human	0
775	233	eyes	frustration	human	human	3.05475
776	233	frontalis	frustration	human	human	0
777	233	glabella	frustration	human	human	0
778	233	mentalis	frustration	human	human	0
779	233	mouth	frustration	human	human	0
780	233	nose	frustration	human	human	11.0108
782	233	cheeks	neutral	human	human	0
783	233	eyes	neutral	human	human	0.668128
784	233	frontalis	neutral	human	human	0
785	233	glabella	neutral	human	human	0
786	233	mentalis	neutral	human	human	0
787	233	mouth	neutral	human	human	0.0583596
788	233	nose	neutral	human	human	20.098
790	233	cheeks	neutral	dog	human	0
791	233	ears	neutral	dog	human	0
792	233	eyes	neutral	dog	human	13.5344
793	233	glabella	neutral	dog	human	0.481311
794	233	mentalis	neutral	dog	human	0
795	233	mouth	neutral	dog	human	1.34291
797	233	cheeks	fear	human	human	0.318845
798	233	ears	fear	human	human	0
799	233	eyes	fear	human	human	5.40215
800	233	frontalis	fear	human	human	0
801	233	glabella	fear	human	human	0
802	233	mentalis	fear	human	human	0
803	233	mouth	fear	human	human	1.56112
804	233	nose	fear	human	human	3.5016
806	233	cheeks	fear	dog	human	0
807	233	ears	fear	dog	human	0.426888
808	233	eyes	fear	dog	human	12.7898
809	233	glabella	fear	dog	human	4.27151
810	233	mentalis	fear	dog	human	0
811	233	mouth	fear	dog	human	0.484847
813	233	cheeks	positive anticipation	dog	human	0
814	233	ears	positive anticipation	dog	human	0
815	233	eyes	positive anticipation	dog	human	9.82331
816	233	glabella	positive anticipation	dog	human	4.19701
817	233	mentalis	positive anticipation	dog	human	0
818	233	mouth	positive anticipation	dog	human	0.54193
820	233	cheeks	positive anticipation	dog	human	0
821	233	ears	positive anticipation	dog	human	0
822	233	eyes	positive anticipation	dog	human	8.77076
823	233	glabella	positive anticipation	dog	human	2.75564
824	233	mentalis	positive anticipation	dog	human	0
825	233	mouth	positive anticipation	dog	human	1.52325
827	233	cheeks	neutral	human	human	0
828	233	eyes	neutral	human	human	7.79693
829	233	frontalis	neutral	human	human	0
830	233	glabella	neutral	human	human	0
831	233	mentalis	neutral	human	human	0
832	233	mouth	neutral	human	human	0
833	233	nose	neutral	human	human	1.62199
835	233	cheeks	fear	dog	human	0.885496
836	233	ears	fear	dog	human	0
837	233	eyes	fear	dog	human	7.69419
838	233	glabella	fear	dog	human	0
839	233	mentalis	fear	dog	human	0
840	233	mouth	fear	dog	human	3.06999
842	233	cheeks	frustration	dog	human	0
843	233	ears	frustration	dog	human	0
844	233	eyes	frustration	dog	human	6.25229
845	233	glabella	frustration	dog	human	4.77424
846	233	mentalis	frustration	dog	human	0
847	233	mouth	frustration	dog	human	0.889392
849	233	cheeks	happiness	dog	human	0
850	233	ears	happiness	dog	human	0.094962
851	233	eyes	happiness	dog	human	11.61
852	233	glabella	happiness	dog	human	0
853	233	mentalis	happiness	dog	human	0
854	233	mouth	happiness	dog	human	5.1651
856	233	cheeks	positive anticipation	human	human	0
857	233	ears	positive anticipation	human	human	0
858	233	eyes	positive anticipation	human	human	8.21035
859	233	frontalis	positive anticipation	human	human	0.277294
860	233	glabella	positive anticipation	human	human	14.1803
861	233	mentalis	positive anticipation	human	human	0
862	233	mouth	positive anticipation	human	human	0
863	233	nose	positive anticipation	human	human	3.60898
865	234	cheeks	happiness	human	human	0.190297
866	234	eyes	happiness	human	human	6.89934
867	234	frontalis	happiness	human	human	0
868	234	glabella	happiness	human	human	0
869	234	mentalis	happiness	human	human	0
870	234	mouth	happiness	human	human	1.31162
871	234	nose	happiness	human	human	10.6902
873	234	cheeks	fear	dog	human	1.44482
874	234	ears	fear	dog	human	0
875	234	eyes	fear	dog	human	5.82797
876	234	glabella	fear	dog	human	0
877	234	mentalis	fear	dog	human	0
878	234	mouth	fear	dog	human	3.44681
880	234	cheeks	neutral	human	human	0
881	234	eyes	neutral	human	human	7.25601
882	234	frontalis	neutral	human	human	0
883	234	glabella	neutral	human	human	0
884	234	mentalis	neutral	human	human	0
885	234	mouth	neutral	human	human	2.81289
886	234	nose	neutral	human	human	4.97024
888	234	cheeks	frustration	dog	human	0
889	234	ears	frustration	dog	human	0
890	234	eyes	frustration	dog	human	5.39354
891	234	glabella	frustration	dog	human	1.64358
892	234	mentalis	frustration	dog	human	0
893	234	mouth	frustration	dog	human	2.55232
895	234	cheeks	happiness	human	human	1.55812
896	234	eyes	happiness	human	human	2.63035
897	234	frontalis	happiness	human	human	0
898	234	glabella	happiness	human	human	0
899	234	mentalis	happiness	human	human	0
900	234	mouth	happiness	human	human	2.38324
901	234	nose	happiness	human	human	8.05079
903	234	cheeks	fear	dog	human	1.99206
904	234	ears	fear	dog	human	0
905	234	eyes	fear	dog	human	10.5892
906	234	glabella	fear	dog	human	2.06207
907	234	mentalis	fear	dog	human	0
908	234	mouth	fear	dog	human	1.03212
910	234	cheeks	frustration	dog	human	0
911	234	ears	frustration	dog	human	0.113905
912	234	eyes	frustration	dog	human	4.2869
913	234	glabella	frustration	dog	human	2.10214
914	234	mentalis	frustration	dog	human	3.01799
915	234	mouth	frustration	dog	human	5.80012
917	234	cheeks	neutral	dog	human	1.41741
918	234	ears	neutral	dog	human	0
919	234	eyes	neutral	dog	human	17.0181
920	234	glabella	neutral	dog	human	0.950903
921	234	mentalis	neutral	dog	human	0
922	234	mouth	neutral	dog	human	3.52708
924	234	cheeks	positive anticipation	dog	human	0.0938132
925	234	ears	positive anticipation	dog	human	0.0792893
926	234	eyes	positive anticipation	dog	human	1.94962
927	234	glabella	positive anticipation	dog	human	1.33117
928	234	mentalis	positive anticipation	dog	human	0
929	234	mouth	positive anticipation	dog	human	6.09554
931	234	cheeks	happiness	dog	human	2.29653
932	234	ears	happiness	dog	human	0
933	234	eyes	happiness	dog	human	4.15419
934	234	glabella	happiness	dog	human	1.01487
935	234	mentalis	happiness	dog	human	0
936	234	mouth	happiness	dog	human	2.92093
938	234	cheeks	neutral	dog	human	0
939	234	ears	neutral	dog	human	0
940	234	eyes	neutral	dog	human	5.47067
941	234	glabella	neutral	dog	human	0
942	234	mentalis	neutral	dog	human	0
943	234	mouth	neutral	dog	human	4.71342
945	234	cheeks	positive anticipation	human	human	0
946	234	eyes	positive anticipation	human	human	1.34012
947	234	frontalis	positive anticipation	human	human	0
948	234	glabella	positive anticipation	human	human	0
949	234	mentalis	positive anticipation	human	human	0
950	234	mouth	positive anticipation	human	human	0.941597
951	234	nose	positive anticipation	human	human	12.2995
953	234	cheeks	frustration	human	human	2.42617
954	234	ears	frustration	human	human	0.0504938
955	234	eyes	frustration	human	human	5.67749
956	234	frontalis	frustration	human	human	0
957	234	glabella	frustration	human	human	0
958	234	mentalis	frustration	human	human	0
959	234	mouth	frustration	human	human	0.401251
960	234	nose	frustration	human	human	12.7852
962	234	cheeks	fear	human	human	0.349087
963	234	ears	fear	human	human	0
964	234	eyes	fear	human	human	0.860262
965	234	frontalis	fear	human	human	0
966	234	glabella	fear	human	human	0
967	234	mentalis	fear	human	human	0
968	234	mouth	fear	human	human	2.60026
969	234	nose	fear	human	human	10.9926
971	234	cheeks	positive anticipation	dog	human	1.39262
972	234	ears	positive anticipation	dog	human	0
973	234	eyes	positive anticipation	dog	human	5.90167
974	234	glabella	positive anticipation	dog	human	0.416838
975	234	mentalis	positive anticipation	dog	human	0
976	234	mouth	positive anticipation	dog	human	3.64205
978	234	cheeks	fear	human	human	0
979	234	eyes	fear	human	human	2.72629
980	234	frontalis	fear	human	human	0
981	234	glabella	fear	human	human	0
982	234	mentalis	fear	human	human	0
983	234	mouth	fear	human	human	0
984	234	nose	fear	human	human	4.44002
986	234	cheeks	positive anticipation	human	human	0
987	234	ears	positive anticipation	human	human	0
988	234	eyes	positive anticipation	human	human	6.40508
989	234	frontalis	positive anticipation	human	human	0
990	234	glabella	positive anticipation	human	human	1.3902
991	234	mentalis	positive anticipation	human	human	0
992	234	mouth	positive anticipation	human	human	0.157589
993	234	nose	positive anticipation	human	human	13.9718
995	234	cheeks	happiness	dog	human	0.524009
996	234	ears	happiness	dog	human	0.416782
997	234	eyes	happiness	dog	human	17.0917
998	234	glabella	happiness	dog	human	3.59167
999	234	mentalis	happiness	dog	human	0
1000	234	mouth	happiness	dog	human	2.06151
1002	234	cheeks	frustration	human	human	1.09445
1003	234	ears	frustration	human	human	0
1004	234	eyes	frustration	human	human	0.695228
1005	234	frontalis	frustration	human	human	0
1006	234	glabella	frustration	human	human	0
1007	234	mentalis	frustration	human	human	0
1008	234	mouth	frustration	human	human	0.834498
1009	234	nose	frustration	human	human	12.108
1011	234	cheeks	neutral	human	human	0
1012	234	eyes	neutral	human	human	4.54421
1013	234	frontalis	neutral	human	human	0
1014	234	glabella	neutral	human	human	0
1015	234	mentalis	neutral	human	human	0
1016	234	mouth	neutral	human	human	1.18761
1017	234	nose	neutral	human	human	6.36726
1019	235	cheeks	positive anticipation	human	human	0.382444
1020	235	eyes	positive anticipation	human	human	6.81481
1021	235	frontalis	positive anticipation	human	human	0
1022	235	glabella	positive anticipation	human	human	0
1023	235	mentalis	positive anticipation	human	human	0
1024	235	mouth	positive anticipation	human	human	0.196693
1025	235	nose	positive anticipation	human	human	5.98007
1027	235	cheeks	frustration	dog	human	0
1028	235	ears	frustration	dog	human	0
1029	235	eyes	frustration	dog	human	8.8311
1030	235	glabella	frustration	dog	human	2.70262
1031	235	mentalis	frustration	dog	human	0
1032	235	mouth	frustration	dog	human	0.388165
1034	235	cheeks	neutral	dog	human	0
1035	235	ears	neutral	dog	human	0
1036	235	eyes	neutral	dog	human	25.4625
1037	235	glabella	neutral	dog	human	4.93482
1038	235	mentalis	neutral	dog	human	0
1039	235	mouth	neutral	dog	human	0.27806
1041	235	cheeks	neutral	human	human	0.0338624
1042	235	eyes	neutral	human	human	10.2431
1043	235	frontalis	neutral	human	human	0
1044	235	glabella	neutral	human	human	0
1045	235	mentalis	neutral	human	human	0
1046	235	mouth	neutral	human	human	1.75391
1047	235	nose	neutral	human	human	0.723698
1049	235	cheeks	positive anticipation	human	human	0.426241
1050	235	ears	positive anticipation	human	human	0
1051	235	eyes	positive anticipation	human	human	9.25988
1052	235	frontalis	positive anticipation	human	human	0
1053	235	glabella	positive anticipation	human	human	0.799308
1054	235	mentalis	positive anticipation	human	human	0.0722793
1055	235	mouth	positive anticipation	human	human	0
1056	235	nose	positive anticipation	human	human	7.35781
1058	235	cheeks	frustration	dog	human	0
1059	235	ears	frustration	dog	human	0.470039
1060	235	eyes	frustration	dog	human	10.0657
1061	235	glabella	frustration	dog	human	5.80692
1062	235	mentalis	frustration	dog	human	0
1063	235	mouth	frustration	dog	human	0.624558
1065	235	cheeks	frustration	human	human	0.128933
1066	235	ears	frustration	human	human	0
1067	235	eyes	frustration	human	human	6.06454
1068	235	frontalis	frustration	human	human	3.55485
1069	235	glabella	frustration	human	human	9.42596
1070	235	mentalis	frustration	human	human	0
1071	235	mouth	frustration	human	human	0
1072	235	nose	frustration	human	human	3.63565
1074	235	cheeks	positive anticipation	dog	human	0
1075	235	ears	positive anticipation	dog	human	0.0372231
1076	235	eyes	positive anticipation	dog	human	12.5199
1077	235	glabella	positive anticipation	dog	human	0.614646
1078	235	mentalis	positive anticipation	dog	human	0
1079	235	mouth	positive anticipation	dog	human	0.526996
1081	235	cheeks	frustration	human	human	0.091409
1082	235	ears	frustration	human	human	0
1083	235	eyes	frustration	human	human	7.14312
1084	235	frontalis	frustration	human	human	0
1085	235	glabella	frustration	human	human	0
1086	235	mentalis	frustration	human	human	0
1087	235	mouth	frustration	human	human	2.3648
1088	235	nose	frustration	human	human	0.416405
1090	235	cheeks	fear	human	human	0.28068
1091	235	ears	fear	human	human	0
1092	235	eyes	fear	human	human	6.69342
1093	235	frontalis	fear	human	human	0
1094	235	glabella	fear	human	human	0
1095	235	mentalis	fear	human	human	0
1096	235	mouth	fear	human	human	1.20075
1097	235	nose	fear	human	human	1.9797
1099	235	cheeks	fear	human	human	0
1100	235	eyes	fear	human	human	3.01072
1101	235	frontalis	fear	human	human	0
1102	235	glabella	fear	human	human	0
1103	235	mentalis	fear	human	human	0
1104	235	mouth	fear	human	human	0
1105	235	nose	fear	human	human	4.18827
1107	235	cheeks	positive anticipation	dog	human	0.102996
1108	235	ears	positive anticipation	dog	human	0
1109	235	eyes	positive anticipation	dog	human	3.76911
1110	235	glabella	positive anticipation	dog	human	0.8153
1111	235	mentalis	positive anticipation	dog	human	0
1112	235	mouth	positive anticipation	dog	human	4.07512
1114	235	cheeks	happiness	human	human	0.336893
1115	235	eyes	happiness	human	human	0.259547
1116	235	frontalis	happiness	human	human	0
1117	235	glabella	happiness	human	human	0
1118	235	mentalis	happiness	human	human	0
1119	235	mouth	happiness	human	human	4.98687
1120	235	nose	happiness	human	human	7.85944
1122	235	cheeks	happiness	human	human	0
1123	235	eyes	happiness	human	human	5.85176
1124	235	frontalis	happiness	human	human	0.265681
1125	235	glabella	happiness	human	human	0
1126	235	mentalis	happiness	human	human	0
1127	235	mouth	happiness	human	human	4.47042
1128	235	nose	happiness	human	human	1.43563
1130	235	cheeks	neutral	human	human	0
1131	235	eyes	neutral	human	human	5.88825
1132	235	frontalis	neutral	human	human	0.156003
1133	235	glabella	neutral	human	human	2.07353
1134	235	mentalis	neutral	human	human	0
1135	235	mouth	neutral	human	human	0
1136	235	nose	neutral	human	human	4.60898
1138	235	cheeks	fear	dog	human	0.551147
1139	235	ears	fear	dog	human	0
1140	235	eyes	fear	dog	human	8.64893
1141	235	glabella	fear	dog	human	3.35722
1142	235	mentalis	fear	dog	human	0
1143	235	mouth	fear	dog	human	1.74839
1145	235	cheeks	happiness	dog	human	0
1146	235	ears	happiness	dog	human	0.195428
1147	235	eyes	happiness	dog	human	8.03659
1148	235	glabella	happiness	dog	human	2.97618
1149	235	mentalis	happiness	dog	human	0
1150	235	mouth	happiness	dog	human	1.63871
1152	235	cheeks	neutral	dog	human	0.524751
1153	235	ears	neutral	dog	human	0
1154	235	eyes	neutral	dog	human	11.4839
1155	235	glabella	neutral	dog	human	0
1156	235	mentalis	neutral	dog	human	0
1157	235	mouth	neutral	dog	human	1.95057
1159	235	cheeks	fear	dog	human	0.199813
1160	235	ears	fear	dog	human	0
1161	235	eyes	fear	dog	human	10.4052
1162	235	glabella	fear	dog	human	0.122038
1163	235	mentalis	fear	dog	human	0
1164	235	mouth	fear	dog	human	2.46152
1166	235	cheeks	happiness	dog	human	0.477077
1167	235	ears	happiness	dog	human	1.0217
1168	235	eyes	happiness	dog	human	15.3288
1169	235	glabella	happiness	dog	human	0
1170	235	mentalis	happiness	dog	human	0
1171	235	mouth	happiness	dog	human	2.53594
1173	236	cheeks	happiness	human	human	0.307969
1174	236	eyes	happiness	human	human	3.12216
1175	236	frontalis	happiness	human	human	0
1176	236	glabella	happiness	human	human	0
1177	236	mentalis	happiness	human	human	0
1178	236	mouth	happiness	human	human	4.31006
1179	236	nose	happiness	human	human	8.40051
1181	236	cheeks	neutral	human	human	0
1182	236	eyes	neutral	human	human	3.74386
1183	236	frontalis	neutral	human	human	0
1184	236	glabella	neutral	human	human	2.41292
1185	236	mentalis	neutral	human	human	0
1186	236	mouth	neutral	human	human	0.701238
1187	236	nose	neutral	human	human	9.62996
1189	236	cheeks	frustration	dog	human	0
1190	236	ears	frustration	dog	human	0
1191	236	eyes	frustration	dog	human	9.28416
1192	236	glabella	frustration	dog	human	3.29308
1193	236	mentalis	frustration	dog	human	0
1194	236	mouth	frustration	dog	human	3.57036
1196	236	cheeks	neutral	human	human	0
1197	236	eyes	neutral	human	human	6.25618
1198	236	frontalis	neutral	human	human	0.0811655
1199	236	glabella	neutral	human	human	0
1200	236	mentalis	neutral	human	human	0
1201	236	mouth	neutral	human	human	1.76447
1202	236	nose	neutral	human	human	7.29262
1204	236	cheeks	fear	dog	human	0
1205	236	ears	fear	dog	human	0
1206	236	eyes	fear	dog	human	10.453
1207	236	glabella	fear	dog	human	3.40189
1208	236	mentalis	fear	dog	human	0
1209	236	mouth	fear	dog	human	1.22886
1211	236	cheeks	positive anticipation	dog	human	0
1212	236	ears	positive anticipation	dog	human	0
1213	236	eyes	positive anticipation	dog	human	5.89776
1214	236	glabella	positive anticipation	dog	human	9.40118
1215	236	mentalis	positive anticipation	dog	human	0
1216	236	mouth	positive anticipation	dog	human	1.60052
1218	236	cheeks	frustration	human	human	0.382971
1219	236	ears	frustration	human	human	0
1220	236	eyes	frustration	human	human	10.4821
1221	236	frontalis	frustration	human	human	0.00324098
1222	236	glabella	frustration	human	human	0
1223	236	mentalis	frustration	human	human	0
1224	236	mouth	frustration	human	human	1.68721
1225	236	nose	frustration	human	human	9.29271
1227	236	cheeks	neutral	dog	human	0
1228	236	ears	neutral	dog	human	0.300297
1229	236	eyes	neutral	dog	human	23.2459
1230	236	glabella	neutral	dog	human	5.34498
1231	236	mentalis	neutral	dog	human	0
1232	236	mouth	neutral	dog	human	0.74144
1234	236	cheeks	happiness	dog	human	1.48307
1235	236	ears	happiness	dog	human	0.68141
1236	236	eyes	happiness	dog	human	10.2216
1237	236	glabella	happiness	dog	human	2.56514
1238	236	mentalis	happiness	dog	human	0
1239	236	mouth	happiness	dog	human	0.359913
1241	236	cheeks	neutral	dog	human	0.306711
1242	236	ears	neutral	dog	human	0
1243	236	eyes	neutral	dog	human	14.1731
1244	236	glabella	neutral	dog	human	0.996016
1245	236	mentalis	neutral	dog	human	0
1246	236	mouth	neutral	dog	human	0.754704
1248	236	cheeks	happiness	dog	human	0
1249	236	ears	happiness	dog	human	0.5681
1250	236	eyes	happiness	dog	human	14.9474
1251	236	glabella	happiness	dog	human	0
1252	236	mentalis	happiness	dog	human	0.563723
1253	236	mouth	happiness	dog	human	3.14482
1255	236	cheeks	positive anticipation	dog	human	0
1256	236	ears	positive anticipation	dog	human	0.0712897
1257	236	eyes	positive anticipation	dog	human	4.70773
1258	236	glabella	positive anticipation	dog	human	6.18061
1259	236	mentalis	positive anticipation	dog	human	0
1260	236	mouth	positive anticipation	dog	human	2.49298
1262	236	cheeks	fear	human	human	0
1263	236	eyes	fear	human	human	3.02815
1264	236	frontalis	fear	human	human	0
1265	236	glabella	fear	human	human	0
1266	236	mentalis	fear	human	human	0
1267	236	mouth	fear	human	human	2.30448
1268	236	nose	fear	human	human	2.83075
1270	236	cheeks	fear	human	human	0.321094
1271	236	ears	fear	human	human	0
1272	236	eyes	fear	human	human	4.20683
1273	236	frontalis	fear	human	human	0
1274	236	glabella	fear	human	human	0
1275	236	mentalis	fear	human	human	0
1276	236	mouth	fear	human	human	1.59451
1277	236	nose	fear	human	human	6.7783
1279	236	cheeks	positive anticipation	human	human	2.43419
1280	236	eyes	positive anticipation	human	human	1.77679
1281	236	frontalis	positive anticipation	human	human	0
1282	236	glabella	positive anticipation	human	human	0
1283	236	mentalis	positive anticipation	human	human	0.791964
1284	236	mouth	positive anticipation	human	human	1.31942
1285	236	nose	positive anticipation	human	human	5.02803
1287	236	cheeks	frustration	human	human	0.729496
1288	236	ears	frustration	human	human	0
1289	236	eyes	frustration	human	human	1.1014
1290	236	frontalis	frustration	human	human	0
1291	236	glabella	frustration	human	human	0
1292	236	mentalis	frustration	human	human	0
1293	236	mouth	frustration	human	human	2.87
1294	236	nose	frustration	human	human	9.11423
1296	236	cheeks	fear	dog	human	0
1297	236	ears	fear	dog	human	0
1298	236	eyes	fear	dog	human	8.82183
1299	236	glabella	fear	dog	human	8.03479
1300	236	mentalis	fear	dog	human	0
1301	236	mouth	fear	dog	human	2.13717
1303	236	cheeks	positive anticipation	human	human	0.0137967
1304	236	ears	positive anticipation	human	human	0
1305	236	eyes	positive anticipation	human	human	4.84914
1306	236	frontalis	positive anticipation	human	human	0.609396
1307	236	glabella	positive anticipation	human	human	2.46565
1308	236	mentalis	positive anticipation	human	human	0
1309	236	mouth	positive anticipation	human	human	2.41913
1310	236	nose	positive anticipation	human	human	9.31866
1312	236	cheeks	frustration	dog	human	0
1313	236	ears	frustration	dog	human	0
1314	236	eyes	frustration	dog	human	5.78623
1315	236	glabella	frustration	dog	human	7.21134
1316	236	mentalis	frustration	dog	human	0
1317	236	mouth	frustration	dog	human	0.524197
1319	236	cheeks	happiness	human	human	0
1320	236	eyes	happiness	human	human	6.48481
1321	236	frontalis	happiness	human	human	0
1322	236	glabella	happiness	human	human	0
1323	236	mentalis	happiness	human	human	0
1324	236	mouth	happiness	human	human	4.05798
1325	236	nose	happiness	human	human	4.81018
1327	237	cheeks	frustration	human	human	0
1328	237	ears	frustration	human	human	0
1329	237	eyes	frustration	human	human	5.76998
1330	237	frontalis	frustration	human	human	0.0512599
1331	237	glabella	frustration	human	human	0
1332	237	mentalis	frustration	human	human	0
1333	237	mouth	frustration	human	human	3.68093
1334	237	nose	frustration	human	human	0.713763
1336	237	cheeks	fear	dog	human	0.407615
1337	237	ears	fear	dog	human	0
1338	237	eyes	fear	dog	human	10.6337
1339	237	glabella	fear	dog	human	4.14792
1340	237	mentalis	fear	dog	human	0
1341	237	mouth	fear	dog	human	1.54466
1343	237	cheeks	frustration	dog	human	0
1344	237	ears	frustration	dog	human	0
1345	237	eyes	frustration	dog	human	7.95327
1346	237	glabella	frustration	dog	human	3.42863
1347	237	mentalis	frustration	dog	human	0
1348	237	mouth	frustration	dog	human	0.582433
1350	237	cheeks	frustration	human	human	0.231067
1351	237	ears	frustration	human	human	0
1352	237	eyes	frustration	human	human	9.08293
1353	237	frontalis	frustration	human	human	1.29418
1354	237	glabella	frustration	human	human	13.559
1355	237	mentalis	frustration	human	human	0
1356	237	mouth	frustration	human	human	0.524395
1357	237	nose	frustration	human	human	4.79609
1359	237	cheeks	frustration	dog	human	0.0339845
1360	237	ears	frustration	dog	human	0
1361	237	eyes	frustration	dog	human	6.45592
1362	237	glabella	frustration	dog	human	9.55771
1363	237	mentalis	frustration	dog	human	0
1364	237	mouth	frustration	dog	human	1.01984
1366	237	cheeks	positive anticipation	dog	human	0
1367	237	ears	positive anticipation	dog	human	0.043983
1368	237	eyes	positive anticipation	dog	human	10.5822
1369	237	glabella	positive anticipation	dog	human	1.3723
1370	237	mentalis	positive anticipation	dog	human	0
1371	237	mouth	positive anticipation	dog	human	1.32496
1373	237	cheeks	happiness	human	human	0
1374	237	eyes	happiness	human	human	8.74164
1375	237	frontalis	happiness	human	human	0
1376	237	glabella	happiness	human	human	0
1377	237	mentalis	happiness	human	human	0
1378	237	mouth	happiness	human	human	5.46301
1379	237	nose	happiness	human	human	2.58005
1381	237	cheeks	positive anticipation	dog	human	0
1382	237	ears	positive anticipation	dog	human	0.0434046
1383	237	eyes	positive anticipation	dog	human	6.04536
1384	237	glabella	positive anticipation	dog	human	2.30036
1385	237	mentalis	positive anticipation	dog	human	0
1386	237	mouth	positive anticipation	dog	human	2.84877
1388	237	cheeks	neutral	human	human	0
1389	237	eyes	neutral	human	human	6.95292
1390	237	frontalis	neutral	human	human	0
1391	237	glabella	neutral	human	human	0
1392	237	mentalis	neutral	human	human	0
1393	237	mouth	neutral	human	human	2.09419
1394	237	nose	neutral	human	human	0.837563
1396	237	cheeks	neutral	human	human	0
1397	237	eyes	neutral	human	human	7.25686
1398	237	frontalis	neutral	human	human	0.493819
1399	237	glabella	neutral	human	human	0
1400	237	mentalis	neutral	human	human	0
1401	237	mouth	neutral	human	human	2.20168
1402	237	nose	neutral	human	human	2.09104
1404	237	cheeks	fear	dog	human	0
1405	237	ears	fear	dog	human	0
1406	237	eyes	fear	dog	human	8.49978
1407	237	glabella	fear	dog	human	12.2237
1408	237	mentalis	fear	dog	human	0
1409	237	mouth	fear	dog	human	0.139194
1411	237	cheeks	happiness	dog	human	0.560043
1412	237	ears	happiness	dog	human	1.22064
1413	237	eyes	happiness	dog	human	14.3335
1414	237	glabella	happiness	dog	human	2.76768
1415	237	mentalis	happiness	dog	human	0
1416	237	mouth	happiness	dog	human	1.07383
1418	237	cheeks	positive anticipation	human	human	0
1419	237	ears	positive anticipation	human	human	0
1420	237	eyes	positive anticipation	human	human	9.97826
1421	237	frontalis	positive anticipation	human	human	0.0615839
1422	237	glabella	positive anticipation	human	human	0.628951
1423	237	mentalis	positive anticipation	human	human	0
1424	237	mouth	positive anticipation	human	human	2.0583
1425	237	nose	positive anticipation	human	human	6.96979
1427	237	cheeks	happiness	human	human	0
1428	237	eyes	happiness	human	human	9.40556
1429	237	frontalis	happiness	human	human	0
1430	237	glabella	happiness	human	human	0
1431	237	mentalis	happiness	human	human	0
1432	237	mouth	happiness	human	human	1.71967
1433	237	nose	happiness	human	human	0.577465
1435	237	cheeks	neutral	dog	human	0
1436	237	ears	neutral	dog	human	0
1437	237	eyes	neutral	dog	human	11.5523
1438	237	glabella	neutral	dog	human	0.9171
1439	237	mentalis	neutral	dog	human	0
1440	237	mouth	neutral	dog	human	2.02808
1442	237	cheeks	fear	human	human	0
1443	237	eyes	fear	human	human	3.80712
1444	237	frontalis	fear	human	human	1.57538
1445	237	glabella	fear	human	human	0
1446	237	mentalis	fear	human	human	0
1447	237	mouth	fear	human	human	1.68054
1448	237	nose	fear	human	human	0.971153
1450	237	cheeks	neutral	dog	human	0
1451	237	ears	neutral	dog	human	0
1452	237	eyes	neutral	dog	human	23.1807
1453	237	glabella	neutral	dog	human	5.88995
1454	237	mentalis	neutral	dog	human	0
1455	237	mouth	neutral	dog	human	0.944656
1457	237	cheeks	positive anticipation	human	human	0
1458	237	eyes	positive anticipation	human	human	8.66473
1459	237	frontalis	positive anticipation	human	human	0
1460	237	glabella	positive anticipation	human	human	0
1461	237	mentalis	positive anticipation	human	human	0
1462	237	mouth	positive anticipation	human	human	0.764119
1463	237	nose	positive anticipation	human	human	3.28473
1465	237	cheeks	happiness	dog	human	0.819188
1466	237	ears	happiness	dog	human	0.254203
1467	237	eyes	happiness	dog	human	8.44335
1468	237	glabella	happiness	dog	human	5.03629
1469	237	mentalis	happiness	dog	human	0
1470	237	mouth	happiness	dog	human	0.575678
1472	237	cheeks	fear	human	human	0.311337
1473	237	ears	fear	human	human	0
1474	237	eyes	fear	human	human	6.19576
1475	237	frontalis	fear	human	human	0
1476	237	glabella	fear	human	human	0
1477	237	mentalis	fear	human	human	0
1478	237	mouth	fear	human	human	1.82741
1479	237	nose	fear	human	human	0.842438
1481	238	cheeks	fear	human	human	0
1482	238	eyes	fear	human	human	4.04778
1483	238	frontalis	fear	human	human	0
1484	238	glabella	fear	human	human	0
1485	238	mentalis	fear	human	human	0
1486	238	mouth	fear	human	human	1.79395
1487	238	nose	fear	human	human	1.45905
1489	238	cheeks	fear	human	human	0.186845
1490	238	ears	fear	human	human	0
1491	238	eyes	fear	human	human	1.3687
1492	238	frontalis	fear	human	human	0
1493	238	glabella	fear	human	human	0
1494	238	mentalis	fear	human	human	0
1495	238	mouth	fear	human	human	1.35526
1496	238	nose	fear	human	human	14.5397
1498	238	cheeks	neutral	dog	human	0
1499	238	ears	neutral	dog	human	0
1500	238	eyes	neutral	dog	human	10.3942
1501	238	glabella	neutral	dog	human	2.25192
1502	238	mentalis	neutral	dog	human	8.58193
1503	238	mouth	neutral	dog	human	2.80459
1505	238	cheeks	fear	dog	human	0
1506	238	ears	fear	dog	human	0.430968
1507	238	eyes	fear	dog	human	7.57369
1508	238	glabella	fear	dog	human	2.48214
1509	238	mentalis	fear	dog	human	0
1510	238	mouth	fear	dog	human	2.37109
1512	238	cheeks	positive anticipation	dog	human	0
1513	238	ears	positive anticipation	dog	human	0
1514	238	eyes	positive anticipation	dog	human	7.10761
1515	238	glabella	positive anticipation	dog	human	0.990687
1516	238	mentalis	positive anticipation	dog	human	0
1517	238	mouth	positive anticipation	dog	human	3.30853
1519	238	cheeks	positive anticipation	human	human	0.745088
1520	238	ears	positive anticipation	human	human	0
1521	238	eyes	positive anticipation	human	human	1.89425
1522	238	frontalis	positive anticipation	human	human	0
1523	238	glabella	positive anticipation	human	human	0.523747
1524	238	mentalis	positive anticipation	human	human	0
1525	238	mouth	positive anticipation	human	human	3.85824
1526	238	nose	positive anticipation	human	human	15.5659
1528	238	cheeks	happiness	human	human	0
1529	238	eyes	happiness	human	human	4.46132
1530	238	frontalis	happiness	human	human	0
1531	238	glabella	happiness	human	human	0
1532	238	mentalis	happiness	human	human	0
1533	238	mouth	happiness	human	human	2.03496
1534	238	nose	happiness	human	human	8.2871
1536	238	cheeks	happiness	dog	human	0
1537	238	ears	happiness	dog	human	0.258474
1538	238	eyes	happiness	dog	human	10.1316
1539	238	glabella	happiness	dog	human	12.5075
1540	238	mentalis	happiness	dog	human	0
1541	238	mouth	happiness	dog	human	3.67101
1543	238	cheeks	neutral	human	human	0
1544	238	eyes	neutral	human	human	3.1527
1545	238	frontalis	neutral	human	human	0
1546	238	glabella	neutral	human	human	10.6747
1547	238	mentalis	neutral	human	human	0
1548	238	mouth	neutral	human	human	4.22208
1549	238	nose	neutral	human	human	3.60749
1551	238	cheeks	frustration	human	human	0
1552	238	ears	frustration	human	human	0
1553	238	eyes	frustration	human	human	1.91569
1554	238	frontalis	frustration	human	human	0.109229
1555	238	glabella	frustration	human	human	2.48458
1556	238	mentalis	frustration	human	human	0
1557	238	mouth	frustration	human	human	0.564762
1558	238	nose	frustration	human	human	10.8622
1560	238	cheeks	frustration	dog	human	0
1561	238	ears	frustration	dog	human	0.401669
1562	238	eyes	frustration	dog	human	4.5072
1563	238	glabella	frustration	dog	human	4.00442
1564	238	mentalis	frustration	dog	human	0
1565	238	mouth	frustration	dog	human	1.38533
1567	238	cheeks	happiness	human	human	0.135977
1568	238	eyes	happiness	human	human	9.69084
1569	238	frontalis	happiness	human	human	0.570541
1570	238	glabella	happiness	human	human	0
1571	238	mentalis	happiness	human	human	0
1572	238	mouth	happiness	human	human	5.28726
1573	238	nose	happiness	human	human	0
1575	238	cheeks	frustration	dog	human	1.44697
1576	238	ears	frustration	dog	human	0
1577	238	eyes	frustration	dog	human	2.10457
1578	238	glabella	frustration	dog	human	4.53926
1579	238	mentalis	frustration	dog	human	0
1580	238	mouth	frustration	dog	human	6.09993
1582	238	cheeks	positive anticipation	dog	human	0
1583	238	ears	positive anticipation	dog	human	0.0405436
1584	238	eyes	positive anticipation	dog	human	3.91625
1585	238	glabella	positive anticipation	dog	human	4.78475
1586	238	mentalis	positive anticipation	dog	human	0
1587	238	mouth	positive anticipation	dog	human	3.01963
1589	238	cheeks	neutral	dog	human	0
1590	238	ears	neutral	dog	human	0.144034
1591	238	eyes	neutral	dog	human	3.92137
1592	238	glabella	neutral	dog	human	21.0866
1593	238	mentalis	neutral	dog	human	0
1594	238	mouth	neutral	dog	human	1.27949
1596	238	cheeks	positive anticipation	human	human	0
1597	238	eyes	positive anticipation	human	human	1.79393
1598	238	frontalis	positive anticipation	human	human	0.238642
1599	238	glabella	positive anticipation	human	human	0
1600	238	mentalis	positive anticipation	human	human	0
1601	238	mouth	positive anticipation	human	human	0.0818053
1602	238	nose	positive anticipation	human	human	11.4121
1604	238	cheeks	neutral	human	human	0.230132
1605	238	eyes	neutral	human	human	1.84685
1606	238	frontalis	neutral	human	human	0.561007
1607	238	glabella	neutral	human	human	0
1608	238	mentalis	neutral	human	human	0
1609	238	mouth	neutral	human	human	3.98268
1610	238	nose	neutral	human	human	8.90456
1612	238	cheeks	fear	dog	human	0
1613	238	ears	fear	dog	human	0
1614	238	eyes	fear	dog	human	4.44225
1615	238	glabella	fear	dog	human	7.29346
1616	238	mentalis	fear	dog	human	0
1617	238	mouth	fear	dog	human	2.53601
1619	238	cheeks	frustration	human	human	1.23262
1620	238	ears	frustration	human	human	0
1621	238	eyes	frustration	human	human	1.81551
1622	238	frontalis	frustration	human	human	0.0953326
1623	238	glabella	frustration	human	human	0
1624	238	mentalis	frustration	human	human	0.409215
1625	238	mouth	frustration	human	human	4.42053
1626	238	nose	frustration	human	human	18.0786
1628	238	cheeks	happiness	dog	human	0.0737032
1629	238	ears	happiness	dog	human	0.184258
1630	238	eyes	happiness	dog	human	4.82302
1631	238	glabella	happiness	dog	human	1.89665
1632	238	mentalis	happiness	dog	human	0
1633	238	mouth	happiness	dog	human	2.84128
1635	239	cheeks	happiness	dog	human	1.10166
1636	239	ears	happiness	dog	human	0.167156
1637	239	eyes	happiness	dog	human	5.85181
1638	239	glabella	happiness	dog	human	1.41413
1639	239	mentalis	happiness	dog	human	0
1640	239	mouth	happiness	dog	human	2.53552
1642	239	cheeks	fear	human	human	0.524843
1643	239	eyes	fear	human	human	3.2009
1644	239	frontalis	fear	human	human	0
1645	239	glabella	fear	human	human	0
1646	239	mentalis	fear	human	human	0
1647	239	mouth	fear	human	human	1.75674
1648	239	nose	fear	human	human	2.0989
1650	239	cheeks	neutral	human	human	0
1651	239	eyes	neutral	human	human	3.95406
1652	239	frontalis	neutral	human	human	0.299508
1653	239	glabella	neutral	human	human	5.66141
1654	239	mentalis	neutral	human	human	0
1655	239	mouth	neutral	human	human	2.43049
1656	239	nose	neutral	human	human	3.79982
1658	239	cheeks	happiness	human	human	0.863074
1659	239	eyes	happiness	human	human	15.9206
1660	239	frontalis	happiness	human	human	0.243782
1661	239	glabella	happiness	human	human	0
1662	239	mentalis	happiness	human	human	0
1663	239	mouth	happiness	human	human	0.423188
1664	239	nose	happiness	human	human	0.81745
1666	239	cheeks	positive anticipation	human	human	0
1667	239	eyes	positive anticipation	human	human	5.25995
1668	239	frontalis	positive anticipation	human	human	0.250521
1669	239	glabella	positive anticipation	human	human	8.79346
1670	239	mentalis	positive anticipation	human	human	0
1671	239	mouth	positive anticipation	human	human	2.25157
1672	239	nose	positive anticipation	human	human	2.83289
1674	239	cheeks	happiness	human	human	0
1675	239	eyes	happiness	human	human	4.70474
1676	239	frontalis	happiness	human	human	0.0769113
1677	239	glabella	happiness	human	human	0
1678	239	mentalis	happiness	human	human	0
1679	239	mouth	happiness	human	human	4.08076
1680	239	nose	happiness	human	human	4.0833
1682	239	cheeks	frustration	dog	human	0
1683	239	ears	frustration	dog	human	0
1684	239	eyes	frustration	dog	human	6.06126
1685	239	glabella	frustration	dog	human	3.77684
1686	239	mentalis	frustration	dog	human	0
1687	239	mouth	frustration	dog	human	4.53436
1689	239	cheeks	fear	dog	human	0
1690	239	ears	fear	dog	human	0.132253
1691	239	eyes	fear	dog	human	6.81729
1692	239	glabella	fear	dog	human	8.20968
1693	239	mentalis	fear	dog	human	0
1694	239	mouth	fear	dog	human	1.47038
1696	239	cheeks	neutral	dog	human	0
1697	239	ears	neutral	dog	human	0
1698	239	eyes	neutral	dog	human	12.0837
1699	239	glabella	neutral	dog	human	2.55563
1700	239	mentalis	neutral	dog	human	0
1701	239	mouth	neutral	dog	human	1.39684
1703	239	cheeks	happiness	dog	human	0
1704	239	ears	happiness	dog	human	0.339907
1705	239	eyes	happiness	dog	human	8.37468
1706	239	glabella	happiness	dog	human	23.8432
1707	239	mentalis	happiness	dog	human	0
1708	239	mouth	happiness	dog	human	3.95113
1710	239	cheeks	fear	dog	human	1.31837
1711	239	ears	fear	dog	human	0
1712	239	eyes	fear	dog	human	12.1722
1713	239	glabella	fear	dog	human	3.04793
1714	239	mentalis	fear	dog	human	0
1715	239	mouth	fear	dog	human	0.300877
1717	239	cheeks	frustration	human	human	0.938734
1718	239	ears	frustration	human	human	0
1719	239	eyes	frustration	human	human	3.36736
1720	239	frontalis	frustration	human	human	0.01505
1721	239	glabella	frustration	human	human	1.98776
1722	239	mentalis	frustration	human	human	0
1723	239	mouth	frustration	human	human	1.42498
1724	239	nose	frustration	human	human	6.9398
1726	239	cheeks	frustration	dog	human	1.31105
1727	239	ears	frustration	dog	human	0
1728	239	eyes	frustration	dog	human	2.25996
1729	239	glabella	frustration	dog	human	9.45464
1730	239	mentalis	frustration	dog	human	0
1731	239	mouth	frustration	dog	human	0.915878
1733	239	cheeks	fear	human	human	0
1734	239	ears	fear	human	human	0
1735	239	eyes	fear	human	human	2.23891
1736	239	frontalis	fear	human	human	0
1737	239	glabella	fear	human	human	0
1738	239	mentalis	fear	human	human	0
1739	239	mouth	fear	human	human	1.84748
1740	239	nose	fear	human	human	11.008
1742	239	cheeks	positive anticipation	human	human	0.516393
1743	239	ears	positive anticipation	human	human	0.0498077
1744	239	eyes	positive anticipation	human	human	6.75003
1745	239	frontalis	positive anticipation	human	human	0.177483
1746	239	glabella	positive anticipation	human	human	1.36357
1747	239	mentalis	positive anticipation	human	human	0
1748	239	mouth	positive anticipation	human	human	0
1749	239	nose	positive anticipation	human	human	8.61986
1751	239	cheeks	neutral	dog	human	0
1752	239	ears	neutral	dog	human	0
1753	239	eyes	neutral	dog	human	12.9722
1754	239	glabella	neutral	dog	human	20.3322
1755	239	mentalis	neutral	dog	human	0
1756	239	mouth	neutral	dog	human	1.01899
1758	239	cheeks	neutral	human	human	0
1759	239	eyes	neutral	human	human	5.86849
1760	239	frontalis	neutral	human	human	0.094718
1761	239	glabella	neutral	human	human	0
1762	239	mentalis	neutral	human	human	0
1763	239	mouth	neutral	human	human	1.18137
1764	239	nose	neutral	human	human	5.80437
1766	239	cheeks	positive anticipation	dog	human	0.456707
1767	239	ears	positive anticipation	dog	human	0.21568
1768	239	eyes	positive anticipation	dog	human	3.87589
1769	239	glabella	positive anticipation	dog	human	1.77562
1770	239	mentalis	positive anticipation	dog	human	0
1771	239	mouth	positive anticipation	dog	human	3.36962
1773	239	cheeks	positive anticipation	dog	human	0
1774	239	ears	positive anticipation	dog	human	0
1775	239	eyes	positive anticipation	dog	human	8.16196
1776	239	glabella	positive anticipation	dog	human	4.52407
1777	239	mentalis	positive anticipation	dog	human	0
1778	239	mouth	positive anticipation	dog	human	1.44531
1780	239	cheeks	frustration	human	human	0.680718
1781	239	ears	frustration	human	human	0
1782	239	eyes	frustration	human	human	6.92775
1783	239	frontalis	frustration	human	human	0.27646
1784	239	glabella	frustration	human	human	1.67071
1785	239	mentalis	frustration	human	human	0
1786	239	mouth	frustration	human	human	2.28679
1787	239	nose	frustration	human	human	11.3694
1789	240	cheeks	fear	dog	human	0
1790	240	ears	fear	dog	human	0.364064
1791	240	eyes	fear	dog	human	12.7649
1792	240	glabella	fear	dog	human	7.55964
1793	240	mentalis	fear	dog	human	0
1794	240	mouth	fear	dog	human	0
1796	240	cheeks	neutral	human	human	0
1797	240	eyes	neutral	human	human	8.18663
1798	240	frontalis	neutral	human	human	0
1799	240	glabella	neutral	human	human	0
1800	240	mentalis	neutral	human	human	0
1801	240	mouth	neutral	human	human	0
1802	240	nose	neutral	human	human	0
1804	240	cheeks	happiness	human	human	0.00564997
1805	240	eyes	happiness	human	human	18.748
1806	240	frontalis	happiness	human	human	0.146702
1807	240	glabella	happiness	human	human	0
1808	240	mentalis	happiness	human	human	0
1809	240	mouth	happiness	human	human	0
1810	240	nose	happiness	human	human	2.5777
1812	240	cheeks	frustration	human	human	0
1813	240	ears	frustration	human	human	0
1814	240	eyes	frustration	human	human	8.2391
1815	240	frontalis	frustration	human	human	0
1816	240	glabella	frustration	human	human	0.244566
1817	240	mentalis	frustration	human	human	0
1818	240	mouth	frustration	human	human	0
1819	240	nose	frustration	human	human	3.50375
1821	240	cheeks	positive anticipation	human	human	0
1822	240	eyes	positive anticipation	human	human	9.08165
1823	240	frontalis	positive anticipation	human	human	0.200691
1824	240	glabella	positive anticipation	human	human	0.724571
1825	240	mentalis	positive anticipation	human	human	0
1826	240	mouth	positive anticipation	human	human	0.927293
1827	240	nose	positive anticipation	human	human	1.31401
1829	240	cheeks	frustration	dog	human	0
1830	240	ears	frustration	dog	human	0
1831	240	eyes	frustration	dog	human	8.80134
1832	240	glabella	frustration	dog	human	3.52071
1833	240	mentalis	frustration	dog	human	0
1834	240	mouth	frustration	dog	human	0.16197
1836	240	cheeks	positive anticipation	dog	human	0
1837	240	ears	positive anticipation	dog	human	0.0971558
1838	240	eyes	positive anticipation	dog	human	9.23871
1839	240	glabella	positive anticipation	dog	human	5.15882
1840	240	mentalis	positive anticipation	dog	human	0
1841	240	mouth	positive anticipation	dog	human	0.715022
1843	240	cheeks	fear	dog	human	0
1844	240	ears	fear	dog	human	0
1845	240	eyes	fear	dog	human	8.13167
1846	240	glabella	fear	dog	human	8.62578
1847	240	mentalis	fear	dog	human	0
1848	240	mouth	fear	dog	human	0.93359
1850	240	cheeks	fear	human	human	0
1851	240	ears	fear	human	human	0
1852	240	eyes	fear	human	human	8.92369
1853	240	frontalis	fear	human	human	0
1854	240	glabella	fear	human	human	0
1855	240	mentalis	fear	human	human	0
1856	240	mouth	fear	human	human	0.236399
1857	240	nose	fear	human	human	1.65276
1859	240	cheeks	positive anticipation	dog	human	0
1860	240	ears	positive anticipation	dog	human	0.0187874
1861	240	eyes	positive anticipation	dog	human	12.1753
1862	240	glabella	positive anticipation	dog	human	2.87985
1863	240	mentalis	positive anticipation	dog	human	0
1864	240	mouth	positive anticipation	dog	human	0.0825314
1866	240	cheeks	frustration	human	human	0.369955
1867	240	ears	frustration	human	human	0
1868	240	eyes	frustration	human	human	12.3212
1869	240	frontalis	frustration	human	human	0.923029
1870	240	glabella	frustration	human	human	14.3856
1871	240	mentalis	frustration	human	human	0
1872	240	mouth	frustration	human	human	0.91726
1873	240	nose	frustration	human	human	0.793517
1875	240	cheeks	neutral	dog	human	0
1876	240	ears	neutral	dog	human	0.0889076
1877	240	eyes	neutral	dog	human	21.7069
1878	240	glabella	neutral	dog	human	10.0908
1879	240	mentalis	neutral	dog	human	0
1880	240	mouth	neutral	dog	human	0.464282
1882	240	cheeks	frustration	dog	human	0
1883	240	ears	frustration	dog	human	0
1884	240	eyes	frustration	dog	human	15.1648
1885	240	glabella	frustration	dog	human	2.72291
1886	240	mentalis	frustration	dog	human	0
1887	240	mouth	frustration	dog	human	0.740187
1889	240	cheeks	happiness	dog	human	0.083288
1890	240	ears	happiness	dog	human	0.807464
1891	240	eyes	happiness	dog	human	17.5594
1892	240	glabella	happiness	dog	human	3.82721
1893	240	mentalis	happiness	dog	human	0
1894	240	mouth	happiness	dog	human	0.594012
1896	240	cheeks	happiness	dog	human	0
1897	240	ears	happiness	dog	human	0.33244
1898	240	eyes	happiness	dog	human	12.6908
1899	240	glabella	happiness	dog	human	3.80521
1900	240	mentalis	happiness	dog	human	0
1901	240	mouth	happiness	dog	human	0
1903	240	cheeks	positive anticipation	human	human	0
1904	240	ears	positive anticipation	human	human	0
1905	240	eyes	positive anticipation	human	human	2.90097
1906	240	frontalis	positive anticipation	human	human	1.22045
1907	240	glabella	positive anticipation	human	human	11.3123
1908	240	mentalis	positive anticipation	human	human	0
1909	240	mouth	positive anticipation	human	human	0
1910	240	nose	positive anticipation	human	human	2.82578
1912	240	cheeks	happiness	human	human	0
1913	240	eyes	happiness	human	human	10.8092
1914	240	frontalis	happiness	human	human	0
1915	240	glabella	happiness	human	human	0
1916	240	mentalis	happiness	human	human	0
1917	240	mouth	happiness	human	human	0
1918	240	nose	happiness	human	human	0.724367
1920	240	cheeks	fear	human	human	0
1921	240	eyes	fear	human	human	5.18739
1922	240	frontalis	fear	human	human	0
1923	240	glabella	fear	human	human	0
1924	240	mentalis	fear	human	human	0
1925	240	mouth	fear	human	human	0.23144
1926	240	nose	fear	human	human	0.731207
1928	240	cheeks	neutral	dog	human	0
1929	240	ears	neutral	dog	human	0
1930	240	eyes	neutral	dog	human	15.224
1931	240	glabella	neutral	dog	human	1.10329
1932	240	mentalis	neutral	dog	human	0
1933	240	mouth	neutral	dog	human	0.503466
1935	240	cheeks	neutral	human	human	0
1936	240	eyes	neutral	human	human	12.4589
1937	240	frontalis	neutral	human	human	0
1938	240	glabella	neutral	human	human	0
1939	240	mentalis	neutral	human	human	0
1940	240	mouth	neutral	human	human	0
1941	240	nose	neutral	human	human	0
1943	241	cheeks	happiness	dog	human	0.995024
1944	241	ears	happiness	dog	human	0.0345081
1945	241	eyes	happiness	dog	human	6.85415
1946	241	glabella	happiness	dog	human	0.538936
1947	241	mentalis	happiness	dog	human	0
1948	241	mouth	happiness	dog	human	2.15665
1950	241	cheeks	neutral	human	human	0.428836
1951	241	eyes	neutral	human	human	5.36165
1952	241	frontalis	neutral	human	human	0
1953	241	glabella	neutral	human	human	0
1954	241	mentalis	neutral	human	human	0
1955	241	mouth	neutral	human	human	3.77312
1956	241	nose	neutral	human	human	1.36122
1958	241	cheeks	neutral	dog	human	0
1959	241	ears	neutral	dog	human	0
1960	241	eyes	neutral	dog	human	21.5143
1961	241	glabella	neutral	dog	human	2.80916
1962	241	mentalis	neutral	dog	human	0
1963	241	mouth	neutral	dog	human	2.3352
1965	241	cheeks	fear	human	human	0
1966	241	eyes	fear	human	human	3.78551
1967	241	frontalis	fear	human	human	0
1968	241	glabella	fear	human	human	0
1969	241	mentalis	fear	human	human	0
1970	241	mouth	fear	human	human	1.82353
1971	241	nose	fear	human	human	1.8289
1973	241	cheeks	happiness	human	human	0
1974	241	eyes	happiness	human	human	3.8253
1975	241	frontalis	happiness	human	human	0
1976	241	glabella	happiness	human	human	0
1977	241	mentalis	happiness	human	human	0
1978	241	mouth	happiness	human	human	7.52445
1979	241	nose	happiness	human	human	3.79772
1981	241	cheeks	positive anticipation	dog	human	0.190983
1982	241	ears	positive anticipation	dog	human	0
1983	241	eyes	positive anticipation	dog	human	6.73636
1984	241	glabella	positive anticipation	dog	human	2.65831
1985	241	mentalis	positive anticipation	dog	human	0
1986	241	mouth	positive anticipation	dog	human	2.41133
1988	241	cheeks	neutral	human	human	0
1989	241	eyes	neutral	human	human	6.82816
1990	241	frontalis	neutral	human	human	0.653992
1991	241	glabella	neutral	human	human	0
1992	241	mentalis	neutral	human	human	0
1993	241	mouth	neutral	human	human	3.24448
1994	241	nose	neutral	human	human	1.30774
1996	241	cheeks	positive anticipation	dog	human	0.492181
1997	241	ears	positive anticipation	dog	human	0
1998	241	eyes	positive anticipation	dog	human	7.82114
1999	241	glabella	positive anticipation	dog	human	2.3266
2000	241	mentalis	positive anticipation	dog	human	0
2001	241	mouth	positive anticipation	dog	human	2.42313
2003	241	cheeks	fear	dog	human	0.454806
2004	241	ears	fear	dog	human	0
2005	241	eyes	fear	dog	human	11.8822
2006	241	glabella	fear	dog	human	1.49707
2007	241	mentalis	fear	dog	human	0
2008	241	mouth	fear	dog	human	1.49479
2010	241	cheeks	fear	dog	human	0.41784
2011	241	ears	fear	dog	human	0
2012	241	eyes	fear	dog	human	5.74191
2013	241	glabella	fear	dog	human	1.51892
2014	241	mentalis	fear	dog	human	0
2015	241	mouth	fear	dog	human	3.60954
2017	241	cheeks	frustration	dog	human	0.66808
2018	241	ears	frustration	dog	human	0
2019	241	eyes	frustration	dog	human	7.37345
2020	241	glabella	frustration	dog	human	3.17368
2021	241	mentalis	frustration	dog	human	0
2022	241	mouth	frustration	dog	human	0.811118
2024	241	cheeks	neutral	dog	human	0
2025	241	ears	neutral	dog	human	0.194478
2026	241	eyes	neutral	dog	human	11.5001
2027	241	glabella	neutral	dog	human	1.18546
2028	241	mentalis	neutral	dog	human	8.37707
2029	241	mouth	neutral	dog	human	0.867404
2031	241	cheeks	frustration	human	human	0.202896
2032	241	ears	frustration	human	human	0
2033	241	eyes	frustration	human	human	4.60749
2034	241	frontalis	frustration	human	human	0
2035	241	glabella	frustration	human	human	0
2036	241	mentalis	frustration	human	human	0
2037	241	mouth	frustration	human	human	2.50868
2038	241	nose	frustration	human	human	4.42832
2040	241	cheeks	positive anticipation	human	human	0
2041	241	eyes	positive anticipation	human	human	3.41793
2042	241	frontalis	positive anticipation	human	human	0
2043	241	glabella	positive anticipation	human	human	0
2044	241	mentalis	positive anticipation	human	human	0
2045	241	mouth	positive anticipation	human	human	4.45504
2046	241	nose	positive anticipation	human	human	4.04493
2048	241	cheeks	frustration	human	human	0.356773
2049	241	ears	frustration	human	human	0
2050	241	eyes	frustration	human	human	7.97058
2051	241	frontalis	frustration	human	human	0.0211861
2052	241	glabella	frustration	human	human	0
2053	241	mentalis	frustration	human	human	0.693417
2054	241	mouth	frustration	human	human	4.17117
2055	241	nose	frustration	human	human	9.12948
2057	241	cheeks	frustration	dog	human	0.0810619
2058	241	ears	frustration	dog	human	0
2059	241	eyes	frustration	dog	human	11.492
2060	241	glabella	frustration	dog	human	2.36904
2061	241	mentalis	frustration	dog	human	3.24571
2062	241	mouth	frustration	dog	human	2.04221
2064	241	cheeks	happiness	human	human	0.194453
2065	241	eyes	happiness	human	human	5.03355
2066	241	frontalis	happiness	human	human	0
2067	241	glabella	happiness	human	human	0
2068	241	mentalis	happiness	human	human	0.0407311
2069	241	mouth	happiness	human	human	6.15945
2070	241	nose	happiness	human	human	1.28916
2072	241	cheeks	fear	human	human	0
2073	241	ears	fear	human	human	0
2074	241	eyes	fear	human	human	2.84428
2075	241	frontalis	fear	human	human	0
2076	241	glabella	fear	human	human	0
2077	241	mentalis	fear	human	human	0
2078	241	mouth	fear	human	human	3.8001
2079	241	nose	fear	human	human	3.09222
2081	241	cheeks	happiness	dog	human	0
2082	241	ears	happiness	dog	human	0.116532
2083	241	eyes	happiness	dog	human	15.9117
2084	241	glabella	happiness	dog	human	14.0676
2085	241	mentalis	happiness	dog	human	0
2086	241	mouth	happiness	dog	human	1.38758
2088	241	cheeks	positive anticipation	human	human	0.32108
2089	241	ears	positive anticipation	human	human	0
2090	241	eyes	positive anticipation	human	human	5.47202
2091	241	frontalis	positive anticipation	human	human	0.481945
2092	241	glabella	positive anticipation	human	human	0.455769
2093	241	mentalis	positive anticipation	human	human	0
2094	241	mouth	positive anticipation	human	human	4.70686
2095	241	nose	positive anticipation	human	human	5.7174
2097	242	cheeks	happiness	human	human	0.497534
2098	242	eyes	happiness	human	human	11.4504
2099	242	frontalis	happiness	human	human	0.189859
2100	242	glabella	happiness	human	human	0
2101	242	mentalis	happiness	human	human	0
2102	242	mouth	happiness	human	human	1.94513
2103	242	nose	happiness	human	human	3.52344
2105	242	cheeks	positive anticipation	human	human	0
2106	242	ears	positive anticipation	human	human	0
2107	242	eyes	positive anticipation	human	human	6.55196
2108	242	frontalis	positive anticipation	human	human	0.300058
2109	242	glabella	positive anticipation	human	human	2.08323
2110	242	mentalis	positive anticipation	human	human	0
2111	242	mouth	positive anticipation	human	human	2.05864
2112	242	nose	positive anticipation	human	human	8.11545
2114	242	cheeks	neutral	dog	human	0.235419
2115	242	ears	neutral	dog	human	0.284077
2116	242	eyes	neutral	dog	human	17.1128
2117	242	glabella	neutral	dog	human	13.3625
2118	242	mentalis	neutral	dog	human	0
2119	242	mouth	neutral	dog	human	0.434024
2121	242	cheeks	happiness	dog	human	0
2122	242	ears	happiness	dog	human	0.556862
2123	242	eyes	happiness	dog	human	14.8997
2124	242	glabella	happiness	dog	human	11.958
2125	242	mentalis	happiness	dog	human	0
2126	242	mouth	happiness	dog	human	1.38632
2128	242	cheeks	fear	dog	human	0.379803
2129	242	ears	fear	dog	human	0.590272
2130	242	eyes	fear	dog	human	11.5906
2131	242	glabella	fear	dog	human	1.81831
2132	242	mentalis	fear	dog	human	0
2133	242	mouth	fear	dog	human	0.997057
2135	242	cheeks	positive anticipation	dog	human	0
2136	242	ears	positive anticipation	dog	human	0
2137	242	eyes	positive anticipation	dog	human	7.73981
2138	242	glabella	positive anticipation	dog	human	4.28608
2139	242	mentalis	positive anticipation	dog	human	0
2140	242	mouth	positive anticipation	dog	human	1.71634
2142	242	cheeks	frustration	dog	human	0
2143	242	ears	frustration	dog	human	0
2144	242	eyes	frustration	dog	human	8.02868
2145	242	glabella	frustration	dog	human	7.8954
2146	242	mentalis	frustration	dog	human	0
2147	242	mouth	frustration	dog	human	1.85664
2149	242	cheeks	fear	dog	human	0
2150	242	ears	fear	dog	human	0.349985
2151	242	eyes	fear	dog	human	6.16916
2152	242	glabella	fear	dog	human	3.3418
2153	242	mentalis	fear	dog	human	0
2154	242	mouth	fear	dog	human	2.61004
2156	242	cheeks	happiness	human	human	0
2157	242	eyes	happiness	human	human	5.38622
2158	242	frontalis	happiness	human	human	0
2159	242	glabella	happiness	human	human	0
2160	242	mentalis	happiness	human	human	0
2161	242	mouth	happiness	human	human	1.74967
2162	242	nose	happiness	human	human	6.93175
2164	242	cheeks	neutral	human	human	0
2165	242	eyes	neutral	human	human	7.38592
2166	242	frontalis	neutral	human	human	0
2167	242	glabella	neutral	human	human	0
2168	242	mentalis	neutral	human	human	0
2169	242	mouth	neutral	human	human	1.92252
2170	242	nose	neutral	human	human	5.35923
2172	242	cheeks	fear	human	human	0
2173	242	ears	fear	human	human	0
2174	242	eyes	fear	human	human	2.00543
2175	242	frontalis	fear	human	human	0
2176	242	glabella	fear	human	human	0
2177	242	mentalis	fear	human	human	0
2178	242	mouth	fear	human	human	2.16064
2179	242	nose	fear	human	human	11.2241
2181	242	cheeks	frustration	human	human	0
2182	242	ears	frustration	human	human	0
2183	242	eyes	frustration	human	human	2.61208
2184	242	frontalis	frustration	human	human	0
2185	242	glabella	frustration	human	human	0
2186	242	mentalis	frustration	human	human	0
2187	242	mouth	frustration	human	human	3.0379
2188	242	nose	frustration	human	human	7.53849
2190	242	cheeks	frustration	human	human	0.63343
2191	242	ears	frustration	human	human	0
2192	242	eyes	frustration	human	human	8.46972
2193	242	frontalis	frustration	human	human	0
2194	242	glabella	frustration	human	human	0
2195	242	mentalis	frustration	human	human	0
2196	242	mouth	frustration	human	human	1.1349
2197	242	nose	frustration	human	human	10.9567
2199	242	cheeks	frustration	dog	human	0.772833
2200	242	ears	frustration	dog	human	0.271759
2201	242	eyes	frustration	dog	human	4.00565
2202	242	glabella	frustration	dog	human	2.78289
2203	242	mentalis	frustration	dog	human	0
2204	242	mouth	frustration	dog	human	2.23583
2206	242	cheeks	positive anticipation	human	human	0
2207	242	eyes	positive anticipation	human	human	3.77595
2208	242	frontalis	positive anticipation	human	human	0.125882
2209	242	glabella	positive anticipation	human	human	17.6019
2210	242	mentalis	positive anticipation	human	human	0
2211	242	mouth	positive anticipation	human	human	0.62673
2212	242	nose	positive anticipation	human	human	4.453
2214	242	cheeks	neutral	human	human	0.240037
2215	242	eyes	neutral	human	human	5.5753
2216	242	frontalis	neutral	human	human	0
2217	242	glabella	neutral	human	human	0
2218	242	mentalis	neutral	human	human	0
2219	242	mouth	neutral	human	human	1.97114
2220	242	nose	neutral	human	human	4.35108
2222	242	cheeks	happiness	dog	human	0.863899
2223	242	ears	happiness	dog	human	0.431634
2224	242	eyes	happiness	dog	human	6.28977
2225	242	glabella	happiness	dog	human	3.17506
2226	242	mentalis	happiness	dog	human	0
2227	242	mouth	happiness	dog	human	1.67793
2229	242	cheeks	fear	human	human	0
2230	242	eyes	fear	human	human	3.445
2231	242	frontalis	fear	human	human	0
2232	242	glabella	fear	human	human	0
2233	242	mentalis	fear	human	human	0
2234	242	mouth	fear	human	human	1.36992
2235	242	nose	fear	human	human	2.81572
2237	242	cheeks	positive anticipation	dog	human	0
2238	242	ears	positive anticipation	dog	human	0.0443797
2239	242	eyes	positive anticipation	dog	human	7.80429
2240	242	glabella	positive anticipation	dog	human	4.13549
2241	242	mentalis	positive anticipation	dog	human	0
2242	242	mouth	positive anticipation	dog	human	1.77818
2244	242	cheeks	neutral	dog	human	0
2245	242	ears	neutral	dog	human	0
2246	242	eyes	neutral	dog	human	13.5142
2247	242	glabella	neutral	dog	human	1.66179
2248	242	mentalis	neutral	dog	human	0
2249	242	mouth	neutral	dog	human	1.04924
2251	243	cheeks	fear	human	human	0
2252	243	eyes	fear	human	human	2.67908
2253	243	frontalis	fear	human	human	0
2254	243	glabella	fear	human	human	4.57709
2255	243	mentalis	fear	human	human	0
2256	243	mouth	fear	human	human	1.05101
2257	243	nose	fear	human	human	2.15965
2259	243	cheeks	frustration	dog	human	0
2260	243	ears	frustration	dog	human	0.179601
2261	243	eyes	frustration	dog	human	1.70017
2262	243	glabella	frustration	dog	human	4.17821
2263	243	mentalis	frustration	dog	human	0
2264	243	mouth	frustration	dog	human	3.04908
2266	243	cheeks	happiness	human	human	0.40081
2267	243	eyes	happiness	human	human	5.67421
2268	243	frontalis	happiness	human	human	0.700473
2269	243	glabella	happiness	human	human	0
2270	243	mentalis	happiness	human	human	0.0609233
2271	243	mouth	happiness	human	human	2.81657
2272	243	nose	happiness	human	human	5.13899
2274	243	cheeks	happiness	human	human	0.061272
2275	243	eyes	happiness	human	human	0.634721
2276	243	frontalis	happiness	human	human	2.89609
2277	243	glabella	happiness	human	human	5.35882
2278	243	mentalis	happiness	human	human	0
2279	243	mouth	happiness	human	human	0
2280	243	nose	happiness	human	human	0.827897
2282	243	cheeks	happiness	dog	human	0.0860748
2283	243	ears	happiness	dog	human	0.692008
2284	243	eyes	happiness	dog	human	12.3097
2285	243	glabella	happiness	dog	human	0
2286	243	mentalis	happiness	dog	human	0.273609
2287	243	mouth	happiness	dog	human	2.97911
2289	243	cheeks	positive anticipation	dog	human	0
2290	243	ears	positive anticipation	dog	human	0.328041
2291	243	eyes	positive anticipation	dog	human	0.174672
2292	243	glabella	positive anticipation	dog	human	0.13146
2293	243	mentalis	positive anticipation	dog	human	0
2294	243	mouth	positive anticipation	dog	human	6.2124
2296	243	cheeks	positive anticipation	human	human	0.630122
2297	243	eyes	positive anticipation	human	human	0
[truncated: 4,928 more rows]

## Sheet: ECA dataset
case number	participant number	AOI	stimulus emotion	stimulus species	PVT	ECA
36	228	cheeks	fear	dog	0.191562	1
37	228	ears	fear	dog	0.155736	1
38	228	eyes	fear	dog	0.492376	1
39	228	glabella	fear	dog	0.136788	1
40	228	mentalis	fear	dog	0	1
41	228	mouth	fear	dog	0	1
178	229	cheeks	fear	dog	0.0252114	0
179	229	ears	fear	dog	0	0
180	229	eyes	fear	dog	0.850806	0
181	229	glabella	fear	dog	0.0280836	0
182	229	mentalis	fear	dog	0	0
183	229	mouth	fear	dog	0	0
286	230	cheeks	fear	dog	0	0
287	230	ears	fear	dog	0	0
288	230	eyes	fear	dog	0.424174	0
289	230	glabella	fear	dog	0.0611862	0
290	230	mentalis	fear	dog	0	0
291	230	mouth	fear	dog	0.44482	0
324	230	cheeks	fear	dog	0.0657461	0
325	230	ears	fear	dog	0.0414248	0
326	230	eyes	fear	dog	0.617135	0
327	230	glabella	fear	dog	0.0323239	0
328	230	mentalis	fear	dog	0	0
329	230	mouth	fear	dog	0.209634	0
521	231	cheeks	fear	dog	0.167598	0.5
522	231	ears	fear	dog	0	0.5
523	231	eyes	fear	dog	0.344026	0.5
524	231	glabella	fear	dog	0	0.5
525	231	mentalis	fear	dog	0	0.5
526	231	mouth	fear	dog	0.405118	0.5
410	231	cheeks	fear	dog	0.052931	0.5
411	231	ears	fear	dog	0.104282	0.5
412	231	eyes	fear	dog	0.271449	0.5
413	231	glabella	fear	dog	0.0227524	0.5
414	231	mentalis	fear	dog	0	0.5
415	231	mouth	fear	dog	0.312846	0.5
682	232	cheeks	fear	dog	0	0
683	232	ears	fear	dog	0.0354214	0
684	232	eyes	fear	dog	0.357704	0
685	232	glabella	fear	dog	0.260513	0
686	232	mentalis	fear	dog	0	0
687	232	mouth	fear	dog	0.289653	0
586	232	cheeks	fear	dog	0	0
587	232	ears	fear	dog	0	0
588	232	eyes	fear	dog	0.689477	0
589	232	glabella	fear	dog	0.204109	0
590	232	mentalis	fear	dog	0	0
591	232	mouth	fear	dog	0.069465	0
835	233	cheeks	fear	dog	0.0369231	0.5
836	233	ears	fear	dog	0	0.5
837	233	eyes	fear	dog	0.469502	0.5
838	233	glabella	fear	dog	0	0.5
839	233	mentalis	fear	dog	0	0.5
840	233	mouth	fear	dog	0.436742	0.5
806	233	cheeks	fear	dog	0	0.5
807	233	ears	fear	dog	0.0612182	0.5
808	233	eyes	fear	dog	0.756045	0.5
809	233	glabella	fear	dog	0.0846342	0.5
810	233	mentalis	fear	dog	0	0.5
811	233	mouth	fear	dog	0.0595347	0.5
873	234	cheeks	fear	dog	0.0602457	0
874	234	ears	fear	dog	0	0
875	234	eyes	fear	dog	0.355625	0
876	234	glabella	fear	dog	0	0
877	234	mentalis	fear	dog	0	0
878	234	mouth	fear	dog	0.490349	0
903	234	cheeks	fear	dog	0.152174	0
904	234	ears	fear	dog	0	0
905	234	eyes	fear	dog	0.625964	0
906	234	glabella	fear	dog	0.0408572	0
907	234	mentalis	fear	dog	0	0
908	234	mouth	fear	dog	0.126735	0
1138	235	cheeks	fear	dog	0.0229815	0
1139	235	ears	fear	dog	0	0
1140	235	eyes	fear	dog	0.527761	0
1141	235	glabella	fear	dog	0.110026	0
1142	235	mentalis	fear	dog	0	0
1143	235	mouth	fear	dog	0.248729	0
1159	235	cheeks	fear	dog	0.0152637	0
1160	235	ears	fear	dog	0	0
1161	235	eyes	fear	dog	0.615082	0
1162	235	glabella	fear	dog	0.00241801	0
1163	235	mentalis	fear	dog	0	0
1164	235	mouth	fear	dog	0.302252	0
1204	236	cheeks	fear	dog	0	0
1205	236	ears	fear	dog	0	0
1206	236	eyes	fear	dog	0.637846	0
1207	236	glabella	fear	dog	0.11149	0
1208	236	mentalis	fear	dog	0	0
1209	236	mouth	fear	dog	0.17482	0
1296	236	cheeks	fear	dog	0	0
1297	236	ears	fear	dog	0	0
1298	236	eyes	fear	dog	0.521486	0
1299	236	glabella	fear	dog	0.159199	0
1300	236	mentalis	fear	dog	0	0
1301	236	mouth	fear	dog	0.262425	0
1404	237	cheeks	fear	dog	0	0
1405	237	ears	fear	dog	0	0
1406	237	eyes	fear	dog	0.51866	0
1407	237	glabella	fear	dog	0.400609	0
1408	237	mentalis	fear	dog	0	0
1409	237	mouth	fear	dog	0.019802	0
1336	237	cheeks	fear	dog	0.0311377	0
1337	237	ears	fear	dog	0	0
1338	237	eyes	fear	dog	0.628593	0
1339	237	glabella	fear	dog	0.0821856	0
1340	237	mentalis	fear	dog	0	0
1341	237	mouth	fear	dog	0.189671	0
1612	238	cheeks	fear	dog	0	0
1613	238	ears	fear	dog	0	0
1614	238	eyes	fear	dog	0.271068	0
1615	238	glabella	fear	dog	0.239029	0
1616	238	mentalis	fear	dog	0	0
1617	238	mouth	fear	dog	0.360777	0
1505	238	cheeks	fear	dog	0	0
1506	238	ears	fear	dog	0.0618033	0
1507	238	eyes	fear	dog	0.447705	0
1508	238	glabella	fear	dog	0.0491803	0
1509	238	mentalis	fear	dog	0	0
1510	238	mouth	fear	dog	0.291148	0
1689	239	cheeks	fear	dog	0	1
1690	239	ears	fear	dog	0.0248178	1
1691	239	eyes	fear	dog	0.415994	1
1692	239	glabella	fear	dog	0.269057	1
1693	239	mentalis	fear	dog	0	1
1694	239	mouth	fear	dog	0.209179	1
1710	239	cheeks	fear	dog	0.10071	1
1711	239	ears	fear	dog	0	1
1712	239	eyes	fear	dog	0.719538	1
1713	239	glabella	fear	dog	0.0603908	1
1714	239	mentalis	fear	dog	0	1
1715	239	mouth	fear	dog	0.0369449	1
1843	240	cheeks	fear	dog	0	0
1844	240	ears	fear	dog	0	0
1845	240	eyes	fear	dog	0.496197	0
1846	240	glabella	fear	dog	0.282693	0
1847	240	mentalis	fear	dog	0	0
1848	240	mouth	fear	dog	0.132814	0
1789	240	cheeks	fear	dog	0	0
1790	240	ears	fear	dog	0.0522088	0
1791	240	eyes	fear	dog	0.754574	0
1792	240	glabella	fear	dog	0.149784	0
1793	240	mentalis	fear	dog	0	0
1794	240	mouth	fear	dog	0	0
2010	241	cheeks	fear	dog	0.0174229	0
2011	241	ears	fear	dog	0	0
2012	241	eyes	fear	dog	0.350373	0
2013	241	glabella	fear	dog	0.0497798	0
2014	241	mentalis	fear	dog	0	0
2015	241	mouth	fear	dog	0.513498	0
2003	241	cheeks	fear	dog	0.0347427	0
2004	241	ears	fear	dog	0	0
2005	241	eyes	fear	dog	0.702393	0
2006	241	glabella	fear	dog	0.0296624	0
2007	241	mentalis	fear	dog	0	0
2008	241	mouth	fear	dog	0.183546	0
2149	242	cheeks	fear	dog	0	0
2150	242	ears	fear	dog	0.065676	0
2151	242	eyes	fear	dog	0.376445	0
2152	242	glabella	fear	dog	0.109521	0
2153	242	mentalis	fear	dog	0	0
2154	242	mouth	fear	dog	0.371308	0
2128	242	cheeks	fear	dog	0.0290132	0
2129	242	ears	fear	dog	0.0846485	0
2130	242	eyes	fear	dog	0.685159	0
2131	242	glabella	fear	dog	0.0360274	0
2132	242	mentalis	fear	dog	0	0
2133	242	mouth	fear	dog	0.122429	0
2398	243	cheeks	fear	dog	0.129395	0.5
2399	243	ears	fear	dog	0	0.5
2400	243	eyes	fear	dog	0.323181	0.5
2401	243	glabella	fear	dog	0.142682	0.5
2402	243	mentalis	fear	dog	0	0.5
2403	243	mouth	fear	dog	0.285568	0.5
2375	243	cheeks	fear	dog	0.215303	0.5
2376	243	ears	fear	dog	0.121897	0.5
2377	243	eyes	fear	dog	0.0525031	0.5
2378	243	glabella	fear	dog	0.0504681	0.5
2379	243	mentalis	fear	dog	0.026862	0.5
2380	243	mouth	fear	dog	0.344729	0.5
2530	244	cheeks	fear	dog	0	0.5
2531	244	ears	fear	dog	0.161318	0.5
2532	244	eyes	fear	dog	0.336513	0.5
2533	244	glabella	fear	dog	0.236774	0.5
2534	244	mentalis	fear	dog	0	0.5
2535	244	mouth	fear	dog	0.210321	0.5
2431	244	cheeks	fear	dog	0.0166887	0.5
2432	244	ears	fear	dog	0.0836087	0.5
2433	244	eyes	fear	dog	0.435558	0.5
2434	244	glabella	fear	dog	0	0.5
2435	244	mentalis	fear	dog	0	0.5
2436	244	mouth	fear	dog	0.330635	0.5
2573	245	cheeks	fear	dog	0	0
2574	245	ears	fear	dog	0	0
2575	245	eyes	fear	dog	0.515961	0
2576	245	glabella	fear	dog	0.0928175	0
2577	245	mentalis	fear	dog	0	0
2578	245	mouth	fear	dog	0.304303	0
2641	245	cheeks	fear	dog	0.115104	0
2642	245	ears	fear	dog	0	0
2643	245	eyes	fear	dog	0.273919	0
2644	245	glabella	fear	dog	0.0671847	0
2645	245	mentalis	fear	dog	0	0
2646	245	mouth	fear	dog	0.331876	0
2754	246	cheeks	fear	dog	0	0
2755	246	ears	fear	dog	0	0
2756	246	eyes	fear	dog	0.714486	0
2757	246	glabella	fear	dog	0.189993	0
2758	246	mentalis	fear	dog	0	0
2759	246	mouth	fear	dog	0.076802	0
2777	246	cheeks	fear	dog	0.00831146	0
2778	246	ears	fear	dog	0.0586177	0
2779	246	eyes	fear	dog	0.738262	0
2780	246	glabella	fear	dog	0.100029	0
2781	246	mentalis	fear	dog	0	0
2782	246	mouth	fear	dog	0	0
2935	247	cheeks	fear	dog	0.167775	0
2936	247	ears	fear	dog	0.0258408	0
2937	247	eyes	fear	dog	0.490215	0
2938	247	glabella	fear	dog	0	0
2939	247	mentalis	fear	dog	0	0
2940	247	mouth	fear	dog	0.211476	0
2881	247	cheeks	fear	dog	0.162826	0
2882	247	ears	fear	dog	0.06914	0
2883	247	eyes	fear	dog	0.201049	0
2884	247	glabella	fear	dog	0	0
2885	247	mentalis	fear	dog	0	0
2886	247	mouth	fear	dog	0.43976	0
3123	248	cheeks	fear	dog	0.0655447	0.5
3124	248	ears	fear	dog	0.05031	0.5
3125	248	eyes	fear	dog	0.198051	0.5
3126	248	glabella	fear	dog	0.0333038	0.5
3127	248	mentalis	fear	dog	0	0.5
3128	248	mouth	fear	dog	0.444287	0.5
3083	248	cheeks	fear	dog	0.14633	0.5
3084	248	ears	fear	dog	0.241023	0.5
3085	248	eyes	fear	dog	0.322847	0.5
3086	248	glabella	fear	dog	0.0333651	0.5
3087	248	mentalis	fear	dog	0	0.5
3088	248	mouth	fear	dog	0.219098	0.5
3241	249	cheeks	fear	dog	0	0.5
3242	249	ears	fear	dog	0	0.5
3243	249	eyes	fear	dog	0.496501	0.5
3244	249	glabella	fear	dog	0.490302	0.5
3245	249	mentalis	fear	dog	0	0.5
3246	249	mouth	fear	dog	0.00159968	0.5
3211	249	cheeks	fear	dog	0.0294069	0.5
3212	249	ears	fear	dog	0.0639933	0.5
3213	249	eyes	fear	dog	0.833751	0.5
3214	249	glabella	fear	dog	0.0350877	0.5
3215	249	mentalis	fear	dog	0	0.5
3216	249	mouth	fear	dog	0	0.5
3391	250	cheeks	fear	dog	0	1
3392	250	ears	fear	dog	0	1
3393	250	eyes	fear	dog	0	1
3394	250	glabella	fear	dog	0	1
3395	250	mentalis	fear	dog	0	1
3396	250	mouth	fear	dog	0	1
3462	250	cheeks	fear	dog	0.244417	1
3463	250	ears	fear	dog	0	1
3464	250	eyes	fear	dog	0.17285	1
3465	250	glabella	fear	dog	0	1
3466	250	mentalis	fear	dog	0	1
3467	250	mouth	fear	dog	0.512924	1
3568	251	cheeks	fear	dog	0	0
3569	251	ears	fear	dog	0	0
3570	251	eyes	fear	dog	0.161209	0
3571	251	glabella	fear	dog	0.030939	0
3572	251	mentalis	fear	dog	0	0
3573	251	mouth	fear	dog	0.740727	0
3514	251	cheeks	fear	dog	0.00437563	0
3515	251	ears	fear	dog	0.0242343	0
3516	251	eyes	fear	dog	0.446819	0
3517	251	glabella	fear	dog	0.158869	0
3518	251	mentalis	fear	dog	0	0
3519	251	mouth	fear	dog	0.270448	0
3637	252	cheeks	fear	dog	0	0
3638	252	ears	fear	dog	0	0
3639	252	eyes	fear	dog	0.0384477	0
3640	252	glabella	fear	dog	0	0
3641	252	mentalis	fear	dog	0	0
3642	252	mouth	fear	dog	0.904599	0
3752	252	cheeks	fear	dog	0.0601568	0
3753	252	ears	fear	dog	0.0760055	0
3754	252	eyes	fear	dog	0.255794	0
3755	252	glabella	fear	dog	0.151329	0
3756	252	mentalis	fear	dog	0	0
3757	252	mouth	fear	dog	0.392808	0
6752	271	cheeks	fear	dog	0	1
6753	271	ears	fear	dog	0	1
6754	271	eyes	fear	dog	0.394154	1
6755	271	glabella	fear	dog	0.0473871	1
6756	271	mentalis	fear	dog	0	1
6757	271	mouth	fear	dog	0.45992	1
6796	271	cheeks	fear	dog	0.0947162	1
6797	271	ears	fear	dog	0.0465753	1
6798	271	eyes	fear	dog	0.377886	1
6799	271	glabella	fear	dog	0.0454012	1
6800	271	mentalis	fear	dog	0	1
6801	271	mouth	fear	dog	0.404697	1
77	228	cheeks	fear	human	0.0230384	1
78	228	ears	fear	human	0	1
79	228	eyes	fear	human	0.257504	1
80	228	frontalis	fear	human	0	1
81	228	glabella	fear	human	0	1
82	228	mentalis	fear	human	0	1
83	228	mouth	fear	human	0.469326	1
84	228	nose	fear	human	0.189047	1
201	229	cheeks	fear	human	0.0892908	0
202	229	ears	fear	human	0	0
203	229	eyes	fear	human	0.570359	0
204	229	frontalis	fear	human	0	0
205	229	glabella	fear	human	0	0
206	229	mentalis	fear	human	0	0
207	229	mouth	fear	human	0.175049	0
208	229	nose	fear	human	0.110059	0
293	230	cheeks	fear	human	0.012605	1
294	230	ears	fear	human	0	1
295	230	eyes	fear	human	0.4	1
296	230	frontalis	fear	human	0	1
297	230	glabella	fear	human	0	1
298	230	mentalis	fear	human	0	1
299	230	mouth	fear	human	0.209804	1
300	230	nose	fear	human	0.319888	1
379	230	cheeks	fear	human	0	1
380	230	eyes	fear	human	0.542531	1
381	230	frontalis	fear	human	0	1
382	230	glabella	fear	human	0.0258041	1
383	230	mentalis	fear	human	0	1
384	230	mouth	fear	human	0.244494	1
385	230	nose	fear	human	0.166068	1
472	231	cheeks	fear	human	0.179802	1
473	231	ears	fear	human	0	1
474	231	eyes	fear	human	0.333465	1
475	231	frontalis	fear	human	0	1
476	231	glabella	fear	human	0	1
477	231	mentalis	fear	human	0	1
478	231	mouth	fear	human	0.384554	1
479	231	nose	fear	human	0.0423762	1
489	231	cheeks	fear	human	0.049986	1
490	231	eyes	fear	human	0.424974	1
491	231	frontalis	fear	human	0	1
492	231	glabella	fear	human	0	1
493	231	mentalis	fear	human	0	1
494	231	mouth	fear	human	0.198172	1
495	231	nose	fear	human	0.266996	1
657	232	cheeks	fear	human	0	0.5
658	232	ears	fear	human	0	0.5
659	232	eyes	fear	human	0.0722031	0.5
660	232	frontalis	fear	human	0	0.5
661	232	glabella	fear	human	0	0.5
662	232	mentalis	fear	human	0	0.5
663	232	mouth	fear	human	0.623909	0.5
664	232	nose	fear	human	0.250331	0.5
564	232	cheeks	fear	human	0	0.5
565	232	eyes	fear	human	0.600637	0.5
566	232	frontalis	fear	human	0	0.5
567	232	glabella	fear	human	0	0.5
568	232	mentalis	fear	human	0	0.5
569	232	mouth	fear	human	0.1066	0.5
570	232	nose	fear	human	0.283386	0.5
797	233	cheeks	fear	human	0.0548321	1
798	233	ears	fear	human	0	1
799	233	eyes	fear	human	0.515559	1
800	233	frontalis	fear	human	0	1
801	233	glabella	fear	human	0	1
802	233	mentalis	fear	human	0	1
803	233	mouth	fear	human	0.228513	1
804	233	nose	fear	human	0.138314	1
765	233	cheeks	fear	human	0	1
766	233	eyes	fear	human	0.255826	1
767	233	frontalis	fear	human	0	1
768	233	glabella	fear	human	0	1
769	233	mentalis	fear	human	0	1
770	233	mouth	fear	human	0.0602366	1
771	233	nose	fear	human	0.639566	1
962	234	cheeks	fear	human	0.0600329	1
963	234	ears	fear	human	0	1
964	234	eyes	fear	human	0.0820998	1
965	234	frontalis	fear	human	0	1
966	234	glabella	fear	human	0	1
967	234	mentalis	fear	human	0	1
968	234	mouth	fear	human	0.38062	1
969	234	nose	fear	human	0.434211	1
978	234	cheeks	fear	human	0	1
979	234	eyes	fear	human	0.448888	1
980	234	frontalis	fear	human	0	1
981	234	glabella	fear	human	0	1
982	234	mentalis	fear	human	0	1
983	234	mouth	fear	human	0	1
984	234	nose	fear	human	0.498398	1
1090	235	cheeks	fear	human	0.0482688	0
1091	235	ears	fear	human	0	0
1092	235	eyes	fear	human	0.638791	0
1093	235	frontalis	fear	human	0	0
1094	235	glabella	fear	human	0	0
1095	235	mentalis	fear	human	0	0
1096	235	mouth	fear	human	0.175763	0
1097	235	nose	fear	human	0.0781984	0
1099	235	cheeks	fear	human	0	0
1100	235	eyes	fear	human	0.495721	0
1101	235	frontalis	fear	human	0	0
1102	235	glabella	fear	human	0	0
1103	235	mentalis	fear	human	0	0
1104	235	mouth	fear	human	0	0
1105	235	nose	fear	human	0.470139	0
1270	236	cheeks	fear	human	0.0552189	0
1271	236	ears	fear	human	0	0
1272	236	eyes	fear	human	0.401481	0
1273	236	frontalis	fear	human	0	0
1274	236	glabella	fear	human	0	0
1275	236	mentalis	fear	human	0	0
1276	236	mouth	fear	human	0.233401	0
1277	236	nose	fear	human	0.267744	0
1262	236	cheeks	fear	human	0	0
1263	236	eyes	fear	human	0.498591	0
1264	236	frontalis	fear	human	0	0
1265	236	glabella	fear	human	0	0
1266	236	mentalis	fear	human	0	0
1267	236	mouth	fear	human	0.15365	0
1268	236	nose	fear	human	0.317756	0
1472	237	cheeks	fear	human	0.053541	1
1473	237	ears	fear	human	0	1
1474	237	eyes	fear	human	0.591297	1
1475	237	frontalis	fear	human	0	1
1476	237	glabella	fear	human	0	1
1477	237	mentalis	fear	human	0	1
1478	237	mouth	fear	human	0.267491	1
1479	237	nose	fear	human	0.0332765	1
1442	237	cheeks	fear	human	0	1
1443	237	eyes	fear	human	0.62685	1
1444	237	frontalis	fear	human	0.12315	1
1445	237	glabella	fear	human	0	1
1446	237	mentalis	fear	human	0	1
1447	237	mouth	fear	human	0.112049	1
1448	237	nose	fear	human	0.109013	1
1489	238	cheeks	fear	human	0.0321319	1
1490	238	ears	fear	human	0	1
1491	238	eyes	fear	human	0.130623	1
1492	238	frontalis	fear	human	0	1
1493	238	glabella	fear	human	0	1
1494	238	mentalis	fear	human	0	1
1495	238	mouth	fear	human	0.198379	1
1496	238	nose	fear	human	0.574322	1
1481	238	cheeks	fear	human	0	1
1482	238	eyes	fear	human	0.666474	1
1483	238	frontalis	fear	human	0	1
1484	238	glabella	fear	human	0	1
1485	238	mentalis	fear	human	0	1
1486	238	mouth	fear	human	0.119611	1
1487	238	nose	fear	human	0.16378	1
1733	239	cheeks	fear	human	0	1
1734	239	ears	fear	human	0	1
1735	239	eyes	fear	human	0.213672	1
1736	239	frontalis	fear	human	0	1
1737	239	glabella	fear	human	0	1
1738	239	mentalis	fear	human	0	1
1739	239	mouth	fear	human	0.270429	1
1740	239	nose	fear	human	0.434817	1
1642	239	cheeks	fear	human	0.0639926	1
1643	239	eyes	fear	human	0.527034	1
1644	239	frontalis	fear	human	0	1
1645	239	glabella	fear	human	0	1
1646	239	mentalis	fear	human	0	1
1647	239	mouth	fear	human	0.11713	1
1648	239	nose	fear	human	0.235604	1
1850	240	cheeks	fear	human	0	1
1851	240	ears	fear	human	0	1
1852	240	eyes	fear	human	0.851639	1
1853	240	frontalis	fear	human	0	1
1854	240	glabella	fear	human	0	1
1855	240	mentalis	fear	human	0	1
1856	240	mouth	fear	human	0.0346035	1
1857	240	nose	fear	human	0.0652844	1
1920	240	cheeks	fear	human	0	1
1921	240	eyes	fear	human	0.854113	1
1922	240	frontalis	fear	human	0	1
1923	240	glabella	fear	human	0	1
1924	240	mentalis	fear	human	0	1
1925	240	mouth	fear	human	0.0154312	1
1926	240	nose	fear	human	0.082079	1
2072	241	cheeks	fear	human	0	0
2073	241	ears	fear	human	0	0
2074	241	eyes	fear	human	0.271446	0
2075	241	frontalis	fear	human	0	0
2076	241	glabella	fear	human	0	0
2077	241	mentalis	fear	human	0	0
2078	241	mouth	fear	human	0.556248	0
2079	241	nose	fear	human	0.122143	0
1965	241	cheeks	fear	human	0	0
1966	241	eyes	fear	human	0.623292	0
1967	241	frontalis	fear	human	0	0
1968	241	glabella	fear	human	0	0
1969	241	mentalis	fear	human	0	0
1970	241	mouth	fear	human	0.121583	0
1971	241	nose	fear	human	0.205296	0
2172	242	cheeks	fear	human	0	0
2173	242	ears	fear	human	0	0
2174	242	eyes	fear	human	0.19139	0
2175	242	frontalis	fear	human	0	0
2176	242	glabella	fear	human	0	0
2177	242	mentalis	fear	human	0	0
2178	242	mouth	fear	human	0.316269	0
2179	242	nose	fear	human	0.443356	0
2229	242	cheeks	fear	human	0	0
2230	242	eyes	fear	human	0.567226	0
2231	242	frontalis	fear	human	0	0
2232	242	glabella	fear	human	0	0
2233	242	mentalis	fear	human	0	0
2234	242	mouth	fear	human	0.0913387	0
2235	242	nose	fear	human	0.316069	0
2366	243	cheeks	fear	human	0.0294789	0
2367	243	ears	fear	human	0	0
2368	243	eyes	fear	human	0.0437429	0
2369	243	frontalis	fear	human	0	0
2370	243	glabella	fear	human	0	0
2371	243	mentalis	fear	human	0	0
2372	243	mouth	fear	human	0.6124	0
2373	243	nose	fear	human	0.248193	0
2251	243	cheeks	fear	human	0	0
2252	243	eyes	fear	human	0.441116	0
2253	243	frontalis	fear	human	0	0
2254	243	glabella	fear	human	0.138946	0
2255	243	mentalis	fear	human	0	0
2256	243	mouth	fear	human	0.0700758	0
2257	243	nose	fear	human	0.242424	0
2469	244	cheeks	fear	human	0.0103919	0
2470	244	ears	fear	human	0	0
2471	244	eyes	fear	human	0.543943	0
2472	244	frontalis	fear	human	0.049139	0
2473	244	glabella	fear	human	0	0
2474	244	mentalis	fear	human	0	0
2475	244	mouth	fear	human	0.139252	0
2476	244	nose	fear	human	0.179186	0
2438	244	cheeks	fear	human	0	0
2439	244	eyes	fear	human	0.655195	0
2440	244	frontalis	fear	human	0.00474024	0
2441	244	glabella	fear	human	0	0
2442	244	mentalis	fear	human	0.0880736	0
2443	244	mouth	fear	human	0.0310011	0
2444	244	nose	fear	human	0.176052	0
2648	245	cheeks	fear	human	0.0486861	0.5
2649	245	ears	fear	human	0	0.5
2650	245	eyes	fear	human	0.309724	0.5
2651	245	frontalis	fear	human	0	0.5
2652	245	glabella	fear	human	0	0.5
2653	245	mentalis	fear	human	0	0.5
2654	245	mouth	fear	human	0.590503	0.5
2655	245	nose	fear	human	0.0138722	0.5
2680	245	cheeks	fear	human	0.0655089	0.5
2681	245	eyes	fear	human	0.256816	0.5
2682	245	frontalis	fear	human	0	0.5
2683	245	glabella	fear	human	0	0.5
2684	245	mentalis	fear	human	0	0.5
2685	245	mouth	fear	human	0.170161	0.5
2686	245	nose	fear	human	0.46864	0.5
2761	246	cheeks	fear	human	0.0560152	0.5
2762	246	ears	fear	human	0	0.5
2763	246	eyes	fear	human	0.531534	0.5
2764	246	frontalis	fear	human	0	0.5
2765	246	glabella	fear	human	0	0.5
2766	246	mentalis	fear	human	0	0.5
2767	246	mouth	fear	human	0	0.5
2768	246	nose	fear	human	0.353045	0.5
2852	246	cheeks	fear	human	0.0470277	0.5
2853	246	eyes	fear	human	0.763675	0.5
2854	246	frontalis	fear	human	0	0.5
2855	246	glabella	fear	human	0	0.5
2856	246	mentalis	fear	human	0	0.5
2857	246	mouth	fear	human	0.0599032	0.5
2858	246	nose	fear	human	0.097434	0.5
3012	247	cheeks	fear	human	0.0301801	0.5
3013	247	ears	fear	human	0	0.5
3014	247	eyes	fear	human	0.495862	0.5
3015	247	frontalis	fear	human	0	0.5
3016	247	glabella	fear	human	0	0.5
3017	247	mentalis	fear	human	0	0.5
3018	247	mouth	fear	human	0.163881	0.5
3019	247	nose	fear	human	0.253773	0.5
2982	247	cheeks	fear	human	0.237165	0.5
2983	247	eyes	fear	human	0.465488	0.5
2984	247	frontalis	fear	human	0	0.5
2985	247	glabella	fear	human	0	0.5
2986	247	mentalis	fear	human	0	0.5
2987	247	mouth	fear	human	0	0.5
2988	247	nose	fear	human	0.245149	0.5
3044	248	cheeks	fear	human	0.11317	0.5
3045	248	ears	fear	human	0	0.5
3046	248	eyes	fear	human	0.150626	0.5
3047	248	frontalis	fear	human	0	0.5
3048	248	glabella	fear	human	0	0.5
3049	248	mentalis	fear	human	0	0.5
3050	248	mouth	fear	human	0.364303	0.5
3051	248	nose	fear	human	0.323647	0.5
3160	248	cheeks	fear	human	0.0587537	0.5
3161	248	eyes	fear	human	0.415022	0.5
3162	248	frontalis	fear	human	0	0.5
3163	248	glabella	fear	human	0	0.5
3164	248	mentalis	fear	human	0	0.5
3165	248	mouth	fear	human	0.0688962	0.5
3166	248	nose	fear	human	0.425073	0.5
3305	249	cheeks	fear	human	0	0.5
3306	249	ears	fear	human	0	0.5
3307	249	eyes	fear	human	0.558692	0.5
3308	249	frontalis	fear	human	0	0.5
3309	249	glabella	fear	human	0	0.5
3310	249	mentalis	fear	human	0	0.5
3311	249	mouth	fear	human	0.226806	0.5
3312	249	nose	fear	human	0.147634	0.5
3248	249	cheeks	fear	human	0.00793415	0.5
3249	249	eyes	fear	human	0.857086	0.5
3250	249	frontalis	fear	human	0	0.5
3251	249	glabella	fear	human	0	0.5
3252	249	mentalis	fear	human	0	0.5
3253	249	mouth	fear	human	0.0480016	0.5
3254	249	nose	fear	human	0.0752752	0.5
3398	250	cheeks	fear	human	0.188988	0.5
3399	250	ears	fear	human	0	0.5
3400	250	eyes	fear	human	0.0217184	0.5
3401	250	frontalis	fear	human	0	0.5
3402	250	glabella	fear	human	0	0.5
3403	250	mentalis	fear	human	0	0.5
3404	250	mouth	fear	human	0.47952	0.5
3405	250	nose	fear	human	0.179272	0.5
3430	250	cheeks	fear	human	0.0875057	0.5
3431	250	eyes	fear	human	0.458314	0.5
3432	250	frontalis	fear	human	0	0.5
3433	250	glabella	fear	human	0	0.5
3434	250	mentalis	fear	human	0.00206706	0.5
3435	250	mouth	fear	human	0.259646	0.5
3436	250	nose	fear	human	0.112425	0.5
3505	251	cheeks	fear	human	0.00164541	0.5
3506	251	ears	fear	human	0	0.5
3507	251	eyes	fear	human	0.066365	0.5
3508	251	frontalis	fear	human	0	0.5
3509	251	glabella	fear	human	0	0.5
3510	251	mentalis	fear	human	0	0.5
3511	251	mouth	fear	human	0.316331	0.5
3512	251	nose	fear	human	0.536131	0.5
3497	251	cheeks	fear	human	0.0398595	0.5
3498	251	eyes	fear	human	0.12793	0.5
3499	251	frontalis	fear	human	0	0.5
3500	251	glabella	fear	human	0	0.5
3501	251	mentalis	fear	human	0	0.5
3502	251	mouth	fear	human	0.319161	0.5
3503	251	nose	fear	human	0.457626	0.5
3766	252	cheeks	fear	human	0.193414	1
3767	252	ears	fear	human	0	1
3768	252	eyes	fear	human	0.352854	1
3769	252	frontalis	fear	human	0	1
3770	252	glabella	fear	human	0.048726	1
3771	252	mentalis	fear	human	0	1
3772	252	mouth	fear	human	0.315303	1
3773	252	nose	fear	human	0.0582626	1
3681	252	cheeks	fear	human	0	1
3682	252	eyes	fear	human	0.267002	1
3683	252	frontalis	fear	human	0	1
3684	252	glabella	fear	human	0	1
3685	252	mentalis	fear	human	0	1
3686	252	mouth	fear	human	0.23351	1
3687	252	nose	fear	human	0.428505	1
6673	271	cheeks	fear	human	0.0326992	1
6674	271	ears	fear	human	0	1
6675	271	eyes	fear	human	0.272592	1
6676	271	frontalis	fear	human	0	1
6677	271	glabella	fear	human	0	1
6678	271	mentalis	fear	human	0	1
6679	271	mouth	fear	human	0.333383	1
6680	271	nose	fear	human	0.308561	1
6744	271	cheeks	fear	human	0.0255306	1
6745	271	eyes	fear	human	0.280626	1
6746	271	frontalis	fear	human	0	1
6747	271	glabella	fear	human	0	1
6748	271	mentalis	fear	human	0	1
6749	271	mouth	fear	human	0.0446522	1
6750	271	nose	fear	human	0.607691	1
95	228	cheeks	frustration	dog	0	0
96	228	ears	frustration	dog	0.0212231	0
97	228	eyes	frustration	dog	0.145211	0
98	228	glabella	frustration	dog	0.295867	0
99	228	mentalis	frustration	dog	0	0
100	228	mouth	frustration	dog	0.468165	0
22	228	cheeks	frustration	dog	0	0
23	228	ears	frustration	dog	0	0
24	228	eyes	frustration	dog	0.282776	0
25	228	glabella	frustration	dog	0.628694	0
26	228	mentalis	frustration	dog	0	0
27	228	mouth	frustration	dog	0.0390574	0
164	229	cheeks	frustration	dog	0	0
165	229	ears	frustration	dog	0	0
166	229	eyes	frustration	dog	0.661885	0
167	229	glabella	frustration	dog	0.192691	0
168	229	mentalis	frustration	dog	0	0
169	229	mouth	frustration	dog	0.0854727	0
148	229	cheeks	frustration	dog	0	0
149	229	ears	frustration	dog	0	0
150	229	eyes	frustration	dog	0.52607	0
151	229	glabella	frustration	dog	0.363186	0
152	229	mentalis	frustration	dog	0	0
153	229	mouth	frustration	dog	0.0664466	0
338	230	cheeks	frustration	dog	0.07039	0
339	230	ears	frustration	dog	0.0165235	0
340	230	eyes	frustration	dog	0.403503	0
341	230	glabella	frustration	dog	0.11649	0
342	230	mentalis	frustration	dog	0.0799736	0
343	230	mouth	frustration	dog	0.205552	0
258	230	cheeks	frustration	dog	0	0
259	230	ears	frustration	dog	0.0150955	0
260	230	eyes	frustration	dog	0.378126	0
261	230	glabella	frustration	dog	0.187953	0
262	230	mentalis	frustration	dog	0	0
263	230	mouth	frustration	dog	0.313749	0
542	231	cheeks	frustration	dog	0	0
543	231	ears	frustration	dog	0.00886203	0
544	231	eyes	frustration	dog	0.659819	0
545	231	glabella	frustration	dog	0.121249	0
546	231	mentalis	frustration	dog	0	0
547	231	mouth	frustration	dog	0.0467271	0
535	231	cheeks	frustration	dog	0	0
536	231	ears	frustration	dog	0	0
537	231	eyes	frustration	dog	0.585684	0
538	231	glabella	frustration	dog	0.0953403	0
539	231	mentalis	frustration	dog	0	0
540	231	mouth	frustration	dog	0.231453	0
696	232	cheeks	frustration	dog	0	0
697	232	ears	frustration	dog	0.0252402	0
698	232	eyes	frustration	dog	0.224294	0
699	232	glabella	frustration	dog	0.371002	0
700	232	mentalis	frustration	dog	0	0
701	232	mouth	frustration	dog	0.294421	0
557	232	cheeks	frustration	dog	0	0
558	232	ears	frustration	dog	0	0
559	232	eyes	frustration	dog	0.576153	0
560	232	glabella	frustration	dog	0.326848	0
561	232	mentalis	frustration	dog	0	0
562	232	mouth	frustration	dog	0.0675375	0
711	233	cheeks	frustration	dog	0	0
712	233	ears	frustration	dog	0	0
713	233	eyes	frustration	dog	0.0870055	0
714	233	glabella	frustration	dog	0.281571	0
715	233	mentalis	frustration	dog	0	0
716	233	mouth	frustration	dog	0.576095	0
842	233	cheeks	frustration	dog	0	0
843	233	ears	frustration	dog	0	0
844	233	eyes	frustration	dog	0.530712	0
845	233	glabella	frustration	dog	0.259465	0
846	233	mentalis	frustration	dog	0	0
847	233	mouth	frustration	dog	0.142044	0
910	234	cheeks	frustration	dog	0	0
911	234	ears	frustration	dog	0.0272455	0
912	234	eyes	frustration	dog	0.206437	0
913	234	glabella	frustration	dog	0.0994012	0
914	234	mentalis	frustration	dog	0.0778443	0
915	234	mouth	frustration	dog	0.55	0
888	234	cheeks	frustration	dog	0	0
889	234	ears	frustration	dog	0	0
890	234	eyes	frustration	dog	0.457819	0
891	234	glabella	frustration	dog	0.0893237	0
892	234	mentalis	frustration	dog	0	0
893	234	mouth	frustration	dog	0.407628	0
1058	235	cheeks	frustration	dog	0	0
1059	235	ears	frustration	dog	0.112431	0
1060	235	eyes	frustration	dog	0.484719	0
1061	235	glabella	frustration	dog	0.274584	0
1062	235	mentalis	frustration	dog	0	0
1063	235	mouth	frustration	dog	0.0592241	0
1027	235	cheeks	frustration	dog	0	0
1028	235	ears	frustration	dog	0	0
1029	235	eyes	frustration	dog	0.749609	0
1030	235	glabella	frustration	dog	0.146879	0
1031	235	mentalis	frustration	dog	0	0
1032	235	mouth	frustration	dog	0.0619935	0
1189	236	cheeks	frustration	dog	0	0
1190	236	ears	frustration	dog	0	0
1191	236	eyes	frustration	dog	0.447082	0
1192	236	glabella	frustration	dog	0.155716	0
1193	236	mentalis	frustration	dog	0	0
1194	236	mouth	frustration	dog	0.338562	0
1312	236	cheeks	frustration	dog	0	0
1313	236	ears	frustration	dog	0	0
1314	236	eyes	frustration	dog	0.491152	0
1315	236	glabella	frustration	dog	0.391914	0
1316	236	mentalis	frustration	dog	0	0
1317	236	mouth	frustration	dog	0.083719	0
1359	237	cheeks	frustration	dog	0.00118659	0
1360	237	ears	frustration	dog	0	0
1361	237	eyes	frustration	dog	0.310887	0
1362	237	glabella	frustration	dog	0.451943	0
1363	237	mentalis	frustration	dog	0	0
1364	237	mouth	frustration	dog	0.0967072	0
1343	237	cheeks	frustration	dog	0	0
1344	237	ears	frustration	dog	0	0
1345	237	eyes	frustration	dog	0.675096	0
1346	237	glabella	frustration	dog	0.186335	0
1347	237	mentalis	frustration	dog	0	0
1348	237	mouth	frustration	dog	0.0930198	0
1575	238	cheeks	frustration	dog	0.0505219	0
1576	238	ears	frustration	dog	0	0
1577	238	eyes	frustration	dog	0.101346	0
1578	238	glabella	frustration	dog	0.214642	0
1579	238	mentalis	frustration	dog	0	0
1580	238	mouth	frustration	dog	0.57843	0
1560	238	cheeks	frustration	dog	0	0
1561	238	ears	frustration	dog	0.0934199	0
1562	238	eyes	frustration	dog	0.382584	0
1563	238	glabella	frustration	dog	0.217628	0
1564	238	mentalis	frustration	dog	0	0
1565	238	mouth	frustration	dog	0.22125	0
1682	239	cheeks	frustration	dog	0	0
1683	239	ears	frustration	dog	0	0
1684	239	eyes	frustration	dog	0.291882	0
1685	239	glabella	frustration	dog	0.178591	0
1686	239	mentalis	frustration	dog	0	0
1687	239	mouth	frustration	dog	0.429973	0
1726	239	cheeks	frustration	dog	0.0370973	0
1727	239	ears	frustration	dog	0	0
1728	239	eyes	frustration	dog	0.191832	0
1729	239	glabella	frustration	dog	0.51383	0
1730	239	mentalis	frustration	dog	0	0
1731	239	mouth	frustration	dog	0.146274	0
1882	240	cheeks	frustration	dog	0	0
1883	240	ears	frustration	dog	0	0
1884	240	eyes	frustration	dog	0.730264	0
1885	240	glabella	frustration	dog	0.128755	0
1886	240	mentalis	frustration	dog	0	0
1887	240	mouth	frustration	dog	0.0701887	0
1829	240	cheeks	frustration	dog	0	0
1830	240	ears	frustration	dog	0	0
1831	240	eyes	frustration	dog	0.747083	0
1832	240	glabella	frustration	dog	0.19134	0
1833	240	mentalis	frustration	dog	0	0
1834	240	mouth	frustration	dog	0.0258681	0
2057	241	cheeks	frustration	dog	0.00283033	0
2058	241	ears	frustration	dog	0	0
2059	241	eyes	frustration	dog	0.553404	0
2060	241	glabella	frustration	dog	0.112021	0
2061	241	mentalis	frustration	dog	0.0837182	0
2062	241	mouth	frustration	dog	0.193654	0
2017	241	cheeks	frustration	dog	0.0189039	0
2018	241	ears	frustration	dog	0	0
2019	241	eyes	frustration	dog	0.625879	0
2020	241	glabella	frustration	dog	0.172479	0
2021	241	mentalis	frustration	dog	0	0
2022	241	mouth	frustration	dog	0.129543	0
2142	242	cheeks	frustration	dog	0	0
2143	242	ears	frustration	dog	0	0
2144	242	eyes	frustration	dog	0.386624	0
2145	242	glabella	frustration	dog	0.373339	0
2146	242	mentalis	frustration	dog	0	0
2147	242	mouth	frustration	dog	0.176057	0
2199	242	cheeks	frustration	dog	0.0218679	0
2200	242	ears	frustration	dog	0.0632054	0
2201	242	eyes	frustration	dog	0.340011	0
2202	242	glabella	frustration	dog	0.151242	0
2203	242	mentalis	frustration	dog	0	0
2204	242	mouth	frustration	dog	0.357082	0
2318	243	cheeks	frustration	dog	0.0391769	0
2319	243	ears	frustration	dog	0.0191927	0
2320	243	eyes	frustration	dog	0	0
2321	243	glabella	frustration	dog	0.142066	0
2322	243	mentalis	frustration	dog	0.0413534	0
2323	243	mouth	frustration	dog	0.619707	0
2259	243	cheeks	frustration	dog	0	0
2260	243	ears	frustration	dog	0.0417714	0
2261	243	eyes	frustration	dog	0.144315	0
2262	243	glabella	frustration	dog	0.227073	0
2263	243	mentalis	frustration	dog	0	0
2264	243	mouth	frustration	dog	0.486966	0
2552	244	cheeks	frustration	dog	0.301878	0
2553	244	ears	frustration	dog	0	0
2554	244	eyes	frustration	dog	0.096656	0
2555	244	glabella	frustration	dog	0.0192396	0
2556	244	mentalis	frustration	dog	0.0061078	0
2557	244	mouth	frustration	dog	0.422202	0
2523	244	cheeks	frustration	dog	0	0
2524	244	ears	frustration	dog	0.0542488	0
2525	244	eyes	frustration	dog	0.198765	0
2526	244	glabella	frustration	dog	0.58968	0
2527	244	mentalis	frustration	dog	0	0
2528	244	mouth	frustration	dog	0.103058	0
2602	245	cheeks	frustration	dog	0.00555872	0
2603	245	ears	frustration	dog	0.0239453	0
2604	245	eyes	frustration	dog	0.430302	0
2605	245	glabella	frustration	dog	0.198831	0
2606	245	mentalis	frustration	dog	0	0
2607	245	mouth	frustration	dog	0.276226	0
2566	245	cheeks	frustration	dog	0	0
2567	245	ears	frustration	dog	0.0434723	0
2568	245	eyes	frustration	dog	0.619959	0
2569	245	glabella	frustration	dog	0.0172249	0
2570	245	mentalis	frustration	dog	0.0947368	0
2571	245	mouth	frustration	dog	0.176623	0
2830	246	cheeks	frustration	dog	0.00862557	0
2831	246	ears	frustration	dog	0.0279977	0
2832	246	eyes	frustration	dog	0.241516	0
2833	246	glabella	frustration	dog	0.441742	0
2834	246	mentalis	frustration	dog	0	0
2835	246	mouth	frustration	dog	0.17944	0
2784	246	cheeks	frustration	dog	0	0
2785	246	ears	frustration	dog	0	0
2786	246	eyes	frustration	dog	0.247874	0
2787	246	glabella	frustration	dog	0.701938	0
2788	246	mentalis	frustration	dog	0	0
2789	246	mouth	frustration	dog	0	0
2975	247	cheeks	frustration	dog	0.0262126	0.5
2976	247	ears	frustration	dog	0.05403	0.5
2977	247	eyes	frustration	dog	0.263909	0.5
2978	247	glabella	frustration	dog	0.0592011	0.5
2979	247	mentalis	frustration	dog	0	0.5
2980	247	mouth	frustration	dog	0.500892	0.5
2874	247	cheeks	frustration	dog	0.0358791	0.5
2875	247	ears	frustration	dog	0	0.5
2876	247	eyes	frustration	dog	0.697335	0.5
2877	247	glabella	frustration	dog	0.184011	0.5
2878	247	mentalis	frustration	dog	0	0.5
2879	247	mouth	frustration	dog	0	0.5
3153	248	cheeks	frustration	dog	0	0
3154	248	ears	frustration	dog	0	0
3155	248	eyes	frustration	dog	0.308706	0
3156	248	glabella	frustration	dog	0.183419	0
3157	248	mentalis	frustration	dog	0.0233391	0
3158	248	mouth	frustration	dog	0.42583	0
3098	248	cheeks	frustration	dog	0.0341363	0
3099	248	ears	frustration	dog	0.207708	0
3100	248	eyes	frustration	dog	0.31053	0
3101	248	glabella	frustration	dog	0.115072	0
3102	248	mentalis	frustration	dog	0	0
3103	248	mouth	frustration	dog	0.249553	0
3218	249	cheeks	frustration	dog	0	0
3219	249	ears	frustration	dog	0.0758386	0
3220	249	eyes	frustration	dog	0.543186	0
3221	249	glabella	frustration	dog	0.266407	0
3222	249	mentalis	frustration	dog	0	0
3223	249	mouth	frustration	dog	0.0447253	0
3314	249	cheeks	frustration	dog	0	0
3315	249	ears	frustration	dog	0.0630145	0
3316	249	eyes	frustration	dog	0.522377	0
3317	249	glabella	frustration	dog	0.317617	0
3318	249	mentalis	frustration	dog	0	0
3319	249	mouth	frustration	dog	0.0550816	0
3329	250	cheeks	frustration	dog	0.0265157	0
3330	250	ears	frustration	dog	0.0240791	0
3331	250	eyes	frustration	dog	0.0212126	0
3332	250	glabella	frustration	dog	0.0673642	0
3333	250	mentalis	frustration	dog	0.017486	0
3334	250	mouth	frustration	dog	0.763079	0
3352	250	cheeks	frustration	dog	0	0
3353	250	ears	frustration	dog	0.0176644	0
3354	250	eyes	frustration	dog	0.125053	0
3355	250	glabella	frustration	dog	0.646152	0
3356	250	mentalis	frustration	dog	0	0
3357	250	mouth	frustration	dog	0.131642	0
3561	251	cheeks	frustration	dog	0	0
3562	251	ears	frustration	dog	0.032802	0
3563	251	eyes	frustration	dog	0.106223	0
3564	251	glabella	frustration	dog	0.281422	0
3565	251	mentalis	frustration	dog	0.00904353	0
3566	251	mouth	frustration	dog	0.525598	0
3622	251	cheeks	frustration	dog	0.0231131	0
3623	251	ears	frustration	dog	0	0
3624	251	eyes	frustration	dog	0.163219	0
3625	251	glabella	frustration	dog	0.339421	0
3626	251	mentalis	frustration	dog	0	0
3627	251	mouth	frustration	dog	0.414324	0
3660	252	cheeks	frustration	dog	0.01739	0
3661	252	ears	frustration	dog	0	0
3662	252	eyes	frustration	dog	0.0598821	0
3663	252	glabella	frustration	dog	0.0320581	0
3664	252	mentalis	frustration	dog	0.0136096	0
3665	252	mouth	frustration	dog	0.800393	0
3738	252	cheeks	frustration	dog	0	0
3739	252	ears	frustration	dog	0	0
3740	252	eyes	frustration	dog	0.540569	0
3741	252	glabella	frustration	dog	0.188775	0
3742	252	mentalis	frustration	dog	0	0
3743	252	mouth	frustration	dog	0.198601	0
6782	271	cheeks	frustration	dog	0	0
6783	271	ears	frustration	dog	0	0
6784	271	eyes	frustration	dog	0.134479	0
6785	271	glabella	frustration	dog	0.208256	0
6786	271	mentalis	frustration	dog	0	0
6787	271	mouth	frustration	dog	0.587225	0
6767	271	cheeks	frustration	dog	0	0
6768	271	ears	frustration	dog	0	0
6769	271	eyes	frustration	dog	0.345971	0
6770	271	glabella	frustration	dog	0.188371	0
6771	271	mentalis	frustration	dog	0	0
6772	271	mouth	frustration	dog	0.396124	0
59	228	cheeks	frustration	human	0	0
60	228	ears	frustration	human	0	0
61	228	eyes	frustration	human	0.224693	0
62	228	frontalis	frustration	human	0	0
63	228	glabella	frustration	human	0	0
64	228	mentalis	frustration	human	0	0
65	228	mouth	frustration	human	0.157515	0
66	228	nose	frustration	human	0.522239	0
86	228	cheeks	frustration	human	0.140791	0
87	228	ears	frustration	human	0.0178399	0
88	228	eyes	frustration	human	0.35704	0
89	228	frontalis	frustration	human	0.00144648	0
90	228	glabella	frustration	human	0	0
91	228	mentalis	frustration	human	0	0
92	228	mouth	frustration	human	0.00699132	0
93	228	nose	frustration	human	0.38392	0
185	229	cheeks	frustration	human	0	0
186	229	ears	frustration	human	0	0
187	229	eyes	frustration	human	0.609292	0
188	229	frontalis	frustration	human	0.16906	0
189	229	glabella	frustration	human	0	0
190	229	mentalis	frustration	human	0	0
191	229	mouth	frustration	human	0	0
192	229	nose	frustration	human	0.203259	0
155	229	cheeks	frustration	human	0.00686582	0
156	229	ears	frustration	human	0	0
157	229	eyes	frustration	human	0.711154	0
158	229	frontalis	frustration	human	0.0311973	0
159	229	glabella	frustration	human	0.0576969	0
160	229	mentalis	frustration	human	0	0
161	229	mouth	frustration	human	0	0
162	229	nose	frustration	human	0.109853	0
362	230	cheeks	frustration	human	0	0
363	230	ears	frustration	human	0	0
364	230	eyes	frustration	human	0.403617	0
365	230	frontalis	frustration	human	0	0
366	230	glabella	frustration	human	0	0
367	230	mentalis	frustration	human	0	0
368	230	mouth	frustration	human	0.307062	0
369	230	nose	frustration	human	0.276697	0
353	230	cheeks	frustration	human	0.0282191	0
354	230	ears	frustration	human	0	0
355	230	eyes	frustration	human	0.336596	0
356	230	frontalis	frustration	human	0.0176687	0
357	230	glabella	frustration	human	0.0489386	0
358	230	mentalis	frustration	human	0	0
359	230	mouth	frustration	human	0	0
360	230	nose	frustration	human	0.432821	0
504	231	cheeks	frustration	human	0	0.5
505	231	ears	frustration	human	0	0.5
506	231	eyes	frustration	human	0.300108	0.5
507	231	frontalis	frustration	human	0	0.5
508	231	glabella	frustration	human	0	0.5
509	231	mentalis	frustration	human	0.0183519	0.5
510	231	mouth	frustration	human	0.446024	0.5
511	231	nose	frustration	human	0.177582	0.5
417	231	cheeks	frustration	human	0.129658	0.5
418	231	ears	frustration	human	0	0.5
419	231	eyes	frustration	human	0.531703	0.5
420	231	frontalis	frustration	human	0	0.5
421	231	glabella	frustration	human	0.0318323	0.5
422	231	mentalis	frustration	human	0	0.5
423	231	mouth	frustration	human	0.0685818	0.5
424	231	nose	frustration	human	0.171325	0.5
623	232	cheeks	frustration	human	0.0227753	0
624	232	ears	frustration	human	0	0
625	232	eyes	frustration	human	0.69457	0
626	232	frontalis	frustration	human	0	0
627	232	glabella	frustration	human	0	0
628	232	mentalis	frustration	human	0	0
629	232	mouth	frustration	human	0	0
630	232	nose	frustration	human	0.247059	0
666	232	cheeks	frustration	human	0.0586821	0
667	232	ears	frustration	human	0	0
668	232	eyes	frustration	human	0.478956	0
669	232	frontalis	frustration	human	0.022126	0
670	232	glabella	frustration	human	0.0155123	0
671	232	mentalis	frustration	human	0	0
672	232	mouth	frustration	human	0.00974026	0
673	232	nose	frustration	human	0.332011	0
773	233	cheeks	frustration	human	0.0661355	0
774	233	ears	frustration	human	0	0
775	233	eyes	frustration	human	0.2851	0
776	233	frontalis	frustration	human	0	0
777	233	glabella	frustration	human	0	0
778	233	mentalis	frustration	human	0	0
779	233	mouth	frustration	human	0	0
780	233	nose	frustration	human	0.600319	0
741	233	cheeks	frustration	human	0.00955882	0
742	233	ears	frustration	human	0	0
743	233	eyes	frustration	human	0.391667	0
744	233	frontalis	frustration	human	0.05	0
745	233	glabella	frustration	human	0.0185049	0
746	233	mentalis	frustration	human	0	0
747	233	mouth	frustration	human	0	0
748	233	nose	frustration	human	0.436887	0
1002	234	cheeks	frustration	human	0.133754	1
1003	234	ears	frustration	human	0	1
1004	234	eyes	frustration	human	0.0648855	1
1005	234	frontalis	frustration	human	0	1
1006	234	glabella	frustration	human	0	1
1007	234	mentalis	frustration	human	0	1
1008	234	mouth	frustration	human	0.0799867	1
1009	234	nose	frustration	human	0.660139	1
953	234	cheeks	frustration	human	0.159108	1
954	234	ears	frustration	human	0.00257666	1
955	234	eyes	frustration	human	0.296315	1
956	234	frontalis	frustration	human	0	1
957	234	glabella	frustration	human	0	1
958	234	mentalis	frustration	human	0	1
959	234	mouth	frustration	human	0.0146869	1
960	234	nose	frustration	human	0.365241	1
1081	235	cheeks	frustration	human	0.0111712	0
1082	235	ears	frustration	human	0	0
1083	235	eyes	frustration	human	0.666667	0
1084	235	frontalis	frustration	human	0	0
1085	235	glabella	frustration	human	0	0
1086	235	mentalis	frustration	human	0	0
1087	235	mouth	frustration	human	0.226667	0
1088	235	nose	frustration	human	0.0227027	0
1065	235	cheeks	frustration	human	0.00845547	0
1066	235	ears	frustration	human	0	0
1067	235	eyes	frustration	human	0.316516	0
1068	235	frontalis	frustration	human	0.399239	0
1069	235	glabella	frustration	human	0.0742672	0
1070	235	mentalis	frustration	human	0	0
1071	235	mouth	frustration	human	0	0
1072	235	nose	frustration	human	0.103861	0
1287	236	cheeks	frustration	human	0.0891523	0.5
1288	236	ears	frustration	human	0	0.5
1289	236	eyes	frustration	human	0.102793	0.5
1290	236	frontalis	frustration	human	0	0.5
1291	236	glabella	frustration	human	0	0.5
1292	236	mentalis	frustration	human	0	0.5
1293	236	mouth	frustration	human	0.275089	0.5
1294	236	nose	frustration	human	0.496915	0.5
1218	236	cheeks	frustration	human	0.0251153	0.5
1219	236	ears	frustration	human	0	0.5
1220	236	eyes	frustration	human	0.547076	0.5
1221	236	frontalis	frustration	human	0.000363989	0.5
1222	236	glabella	frustration	human	0	0.5
1223	236	mentalis	frustration	human	0	0.5
1224	236	mouth	frustration	human	0.0617569	0.5
1225	236	nose	frustration	human	0.26547	0.5
1327	237	cheeks	frustration	human	0	0
1328	237	ears	frustration	human	0	0
1329	237	eyes	frustration	human	0.538511	0
1330	237	frontalis	frustration	human	0.0108187	0
1331	237	glabella	frustration	human	0	0
1332	237	mentalis	frustration	human	0	0
1333	237	mouth	frustration	human	0.352818	0
1334	237	nose	frustration	human	0.0389149	0
1350	237	cheeks	frustration	human	0.0151534	0
1351	237	ears	frustration	human	0	0
1352	237	eyes	frustration	human	0.47405	0
1353	237	frontalis	frustration	human	0.145347	0
1354	237	glabella	frustration	human	0.106832	0
1355	237	mentalis	frustration	human	0	0
1356	237	mouth	frustration	human	0.0191943	0
1357	237	nose	frustration	human	0.137012	0
1551	238	cheeks	frustration	human	0	0.5
1552	238	ears	frustration	human	0	0.5
1553	238	eyes	frustration	human	0.178791	0.5
1554	238	frontalis	frustration	human	0.0230533	0.5
1555	238	glabella	frustration	human	0.0317623	0.5
1556	238	mentalis	frustration	human	0	0.5
1557	238	mouth	frustration	human	0.0541325	0.5
1558	238	nose	frustration	human	0.592213	0.5
1619	238	cheeks	frustration	human	0.0808351	0.5
1620	238	ears	frustration	human	0	0.5
1621	238	eyes	frustration	human	0.0947537	0.5
1622	238	frontalis	frustration	human	0.0107066	0.5
1623	238	glabella	frustration	human	0	0.5
1624	238	mentalis	frustration	human	0.0145878	0.5
1625	238	mouth	frustration	human	0.161804	0.5
1626	238	nose	frustration	human	0.516461	0.5
1717	239	cheeks	frustration	human	0.114723	0
1718	239	ears	frustration	human	0	0
1719	239	eyes	frustration	human	0.314275	0
1720	239	frontalis	frustration	human	0.00317638	0
1721	239	glabella	frustration	human	0.0254111	0
1722	239	mentalis	frustration	human	0	0
1723	239	mouth	frustration	human	0.136584	0
1724	239	nose	frustration	human	0.378363	0
1780	239	cheeks	frustration	human	0.0446416	0
1781	239	ears	frustration	human	0	0
1782	239	eyes	frustration	human	0.361568	0
1783	239	frontalis	frustration	human	0.0310488	0
1784	239	glabella	frustration	human	0.0131635	0
1785	239	mentalis	frustration	human	0	0
1786	239	mouth	frustration	human	0.083703	0
1787	239	nose	frustration	human	0.324796	0
1812	240	cheeks	frustration	human	0	0.5
1813	240	ears	frustration	human	0	0.5
1814	240	eyes	frustration	human	0.768954	0.5
1815	240	frontalis	frustration	human	0	0.5
1816	240	glabella	frustration	human	0.00312647	0.5
1817	240	mentalis	frustration	human	0	0.5
1818	240	mouth	frustration	human	0	0.5
1819	240	nose	frustration	human	0.191027	0.5
1866	240	cheeks	frustration	human	0.0242617	0.5
1867	240	ears	frustration	human	0	0.5
1868	240	eyes	frustration	human	0.643058	0.5
1869	240	frontalis	frustration	human	0.103664	0.5
1870	240	glabella	frustration	human	0.113344	0.5
1871	240	mentalis	frustration	human	0	0.5
1872	240	mouth	frustration	human	0.0335743	0.5
1873	240	nose	frustration	human	0.0226688	0.5
2031	241	cheeks	frustration	human	0.0247961	0
2032	241	ears	frustration	human	0	0
2033	241	eyes	frustration	human	0.430016	0
2034	241	frontalis	frustration	human	0	0
2035	241	glabella	frustration	human	0	0
2036	241	mentalis	frustration	human	0	0
2037	241	mouth	frustration	human	0.240457	0
2038	241	nose	frustration	human	0.241436	0
2048	241	cheeks	frustration	human	0.0233972	0
2049	241	ears	frustration	human	0	0
2050	241	eyes	frustration	human	0.415995	0
2051	241	frontalis	frustration	human	0.00237938	0
2052	241	glabella	frustration	human	0	0
2053	241	mentalis	frustration	human	0.0247191	0
2054	241	mouth	frustration	human	0.152677	0
2055	241	nose	frustration	human	0.260806	0
2181	242	cheeks	frustration	human	0	0.5
2182	242	ears	frustration	human	0	0.5
2183	242	eyes	frustration	human	0.243785	0.5
2184	242	frontalis	frustration	human	0	0.5
2185	242	glabella	frustration	human	0	0.5
2186	242	mentalis	frustration	human	0	0.5
2187	242	mouth	frustration	human	0.291183	0.5
2188	242	nose	frustration	human	0.411004	0.5
2190	242	cheeks	frustration	human	0.0415404	0.5
2191	242	ears	frustration	human	0	0.5
2192	242	eyes	frustration	human	0.442045	0.5
2193	242	frontalis	frustration	human	0	0.5
2194	242	glabella	frustration	human	0	0.5
2195	242	mentalis	frustration	human	0	0.5
2196	242	mouth	frustration	human	0.0415404	0.5
2197	242	nose	frustration	human	0.313005	0.5
2350	243	cheeks	frustration	human	0.155328	0
2351	243	ears	frustration	human	0	0
2352	243	eyes	frustration	human	0.104998	0
2353	243	frontalis	frustration	human	0	0
2354	243	glabella	frustration	human	0	0
2355	243	mentalis	frustration	human	0.104478	0
2356	243	mouth	frustration	human	0.605866	0
2357	243	nose	frustration	human	0.0326276	0
2341	243	cheeks	frustration	human	0	0
2342	243	ears	frustration	human	0	0
2343	243	eyes	frustration	human	0.0592873	0
2344	243	frontalis	frustration	human	0	0
2345	243	glabella	frustration	human	0.037843	0
2346	243	mentalis	frustration	human	0.268685	0
2347	243	mouth	frustration	human	0.354935	0
2348	243	nose	frustration	human	0.0878272	0
2413	244	cheeks	frustration	human	0	0
2414	244	ears	frustration	human	0.00929306	0
2415	244	eyes	frustration	human	0.593594	0
2416	244	frontalis	frustration	human	0.00464653	0
2417	244	glabella	frustration	human	0	0
2418	244	mentalis	frustration	human	0	0
2419	244	mouth	frustration	human	0.165616	0
2420	244	nose	frustration	human	0.100398	0
2422	244	cheeks	frustration	human	0.0433834	0
2423	244	ears	frustration	human	0	0
2424	244	eyes	frustration	human	0.544474	0
2425	244	frontalis	frustration	human	0.00038506	0
2426	244	glabella	frustration	human	0	0
2427	244	mentalis	frustration	human	0	0
2428	244	mouth	frustration	human	0.0495443	0
2429	244	nose	frustration	human	0.208831	0
2625	245	cheeks	frustration	human	0.0232129	0
2626	245	ears	frustration	human	0	0
2627	245	eyes	frustration	human	0.140354	0
2628	245	frontalis	frustration	human	0	0
2629	245	glabella	frustration	human	0	0
2630	245	mentalis	frustration	human	0	0
2631	245	mouth	frustration	human	0.0139892	0
2632	245	nose	frustration	human	0.783551	0
2688	245	cheeks	frustration	human	0.0624543	0
2689	245	ears	frustration	human	0	0
2690	245	eyes	frustration	human	0.187241	0
2691	245	frontalis	frustration	human	0.0138787	0
2692	245	glabella	frustration	human	0.0147309	0
2693	245	mentalis	frustration	human	0	0
2694	245	mouth	frustration	human	0.0204529	0
2695	245	nose	frustration	human	0.590942	0
2745	246	cheeks	frustration	human	0	0
2746	246	ears	frustration	human	0	0
2747	246	eyes	frustration	human	0.536264	0
2748	246	frontalis	frustration	human	0	0
2749	246	glabella	frustration	human	0	0
2750	246	mentalis	frustration	human	0	0
2751	246	mouth	frustration	human	0	0
2752	246	nose	frustration	human	0.415331	0
2721	246	cheeks	frustration	human	0.00615006	0
2722	246	ears	frustration	human	0	0
2723	246	eyes	frustration	human	0.753014	0
2724	246	frontalis	frustration	human	0.0279213	0
2725	246	glabella	frustration	human	0.0564576	0
2726	246	mentalis	frustration	human	0	0
2727	246	mouth	frustration	human	0	0
2728	246	nose	frustration	human	0.0947109	0
2949	247	cheeks	frustration	human	0.0583709	0
2950	247	ears	frustration	human	0	0
2951	247	eyes	frustration	human	0.289602	0
2952	247	frontalis	frustration	human	0	0
2953	247	glabella	frustration	human	0	0
2954	247	mentalis	frustration	human	0	0
2955	247	mouth	frustration	human	0	0
2956	247	nose	frustration	human	0.536411	0
2919	247	cheeks	frustration	human	0.0338858	0
2920	247	ears	frustration	human	0	0
2921	247	eyes	frustration	human	0.469814	0
2922	247	frontalis	frustration	human	0.0105061	0
2923	247	glabella	frustration	human	0	0
2924	247	mentalis	frustration	human	0	0
2925	247	mouth	frustration	human	0	0
2926	247	nose	frustration	human	0.293726	0
3114	248	cheeks	frustration	human	0	0
3115	248	ears	frustration	human	0	0
3116	248	eyes	frustration	human	0.194042	0
3117	248	frontalis	frustration	human	0	0
3118	248	glabella	frustration	human	0	0
3119	248	mentalis	frustration	human	0	0
3120	248	mouth	frustration	human	0.309065	0
3121	248	nose	frustration	human	0.400032	0
3105	248	cheeks	frustration	human	0.175177	0
3106	248	ears	frustration	human	0	0
3107	248	eyes	frustration	human	0.120694	0
3108	248	frontalis	frustration	human	0	0
3109	248	glabella	frustration	human	0	0
3110	248	mentalis	frustration	human	0	0
3111	248	mouth	frustration	human	0.0434889	0
3112	248	nose	frustration	human	0.501588	0
3273	249	cheeks	frustration	human	0	0
3274	249	ears	frustration	human	0	0
3275	249	eyes	frustration	human	0.653672	0
3276	249	frontalis	frustration	human	0.0315503	0
3277	249	glabella	frustration	human	0.0348141	0
3278	249	mentalis	frustration	human	0	0
3279	249	mouth	frustration	human	0.0723481	0
3280	249	nose	frustration	human	0.175159	0
3289	249	cheeks	frustration	human	0.0109311	0
3290	249	ears	frustration	human	0	0
3291	249	eyes	frustration	human	0.708679	0
3292	249	frontalis	frustration	human	0.0173844	0
3293	249	glabella	frustration	human	0.0235743	0
3294	249	mentalis	frustration	human	0	0
3295	249	mouth	frustration	human	0.0215988	0
3296	249	nose	frustration	human	0.137495	0
3453	250	cheeks	frustration	human	0.0281867	0
3454	250	ears	frustration	human	0	0
3455	250	eyes	frustration	human	0	0
3456	250	frontalis	frustration	human	0	0
3457	250	glabella	frustration	human	0	0
3458	250	mentalis	frustration	human	0.179142	0
3459	250	mouth	frustration	human	0.70357	0
3460	250	nose	frustration	human	0.151112	0
3336	250	cheeks	frustration	human	0.0199309	0
3337	250	ears	frustration	human	0	0
3338	250	eyes	frustration	human	0.298831	0
3339	250	frontalis	frustration	human	0.195057	0
3340	250	glabella	frustration	human	0.0648419	0
3341	250	mentalis	frustration	human	0	0
3342	250	mouth	frustration	human	0.0469041	0
3343	250	nose	frustration	human	0.318762	0
3582	251	cheeks	frustration	human	0	0
3583	251	ears	frustration	human	0	0
3584	251	eyes	frustration	human	0.153262	0
3585	251	frontalis	frustration	human	0.0198183	0
3586	251	glabella	frustration	human	0.0222956	0
3587	251	mentalis	frustration	human	0	0
3588	251	mouth	frustration	human	0.158216	0
3589	251	nose	frustration	human	0.597192	0
3545	251	cheeks	frustration	human	0.0518018	0
3546	251	ears	frustration	human	0	0
3547	251	eyes	frustration	human	0.105458	0
3548	251	frontalis	frustration	human	0	0
3549	251	glabella	frustration	human	0	0
3550	251	mentalis	frustration	human	0	0
3551	251	mouth	frustration	human	0.218998	0
3552	251	nose	frustration	human	0.47814	0
3713	252	cheeks	frustration	human	0.0200142	0
3714	252	ears	frustration	human	0	0
3715	252	eyes	frustration	human	0.175168	0
3716	252	frontalis	frustration	human	0	0
3717	252	glabella	frustration	human	0	0
3718	252	mentalis	frustration	human	0	0
3719	252	mouth	frustration	human	0.552958	0
3720	252	nose	frustration	human	0.198193	0
3689	252	cheeks	frustration	human	0.0719917	0
3690	252	ears	frustration	human	0	0
3691	252	eyes	frustration	human	0.322089	0
3692	252	frontalis	frustration	human	0	0
3693	252	glabella	frustration	human	0	0
3694	252	mentalis	frustration	human	0.00568696	0
3695	252	mouth	frustration	human	0.111542	0
3696	252	nose	frustration	human	0.35802	0
6706	271	cheeks	frustration	human	0	0
6707	271	ears	frustration	human	0	0
6708	271	eyes	frustration	human	0.02766	0
6709	271	frontalis	frustration	human	0	0
6710	271	glabella	frustration	human	0	0
6711	271	mentalis	frustration	human	0	0
6712	271	mouth	frustration	human	0.565001	0
6713	271	nose	frustration	human	0.314955	0
6690	271	cheeks	frustration	human	0.140099	0
6691	271	ears	frustration	human	0	0
6692	271	eyes	frustration	human	0.152701	0
6693	271	frontalis	frustration	human	0	0
6694	271	glabella	frustration	human	0	0
6695	271	mentalis	frustration	human	0	0
6696	271	mouth	frustration	human	0.0276176	0
6697	271	nose	frustration	human	0.514278	0
8	228	cheeks	happiness	dog	0.0228817	1
9	228	ears	happiness	dog	0.096532	1
10	228	eyes	happiness	dog	0.396139	1
11	228	glabella	happiness	dog	0.133	1
12	228	mentalis	happiness	dog	0	1
13	228	mouth	happiness	dog	0.249374	1
234	229	cheeks	happiness	dog	0.0277567	1
235	229	ears	happiness	dog	0.05	1
236	229	eyes	happiness	dog	0.481559	1
237	229	glabella	happiness	dog	0.0551331	1
238	229	mentalis	happiness	dog	0	1
239	229	mouth	happiness	dog	0.157414	1
302	230	cheeks	happiness	dog	0.0399306	0.5
303	230	ears	happiness	dog	0	0.5
304	230	eyes	happiness	dog	0.450424	0.5
305	230	glabella	happiness	dog	0.126157	0.5
306	230	mentalis	happiness	dog	0	0.5
307	230	mouth	happiness	dog	0.291088	0.5
265	230	cheeks	happiness	dog	0.0455572	0.5
266	230	ears	happiness	dog	0.0502636	0.5
267	230	eyes	happiness	dog	0.587349	0.5
268	230	glabella	happiness	dog	0.173569	0.5
269	230	mentalis	happiness	dog	0	0.5
270	230	mouth	happiness	dog	0.0538404	0.5
497	231	cheeks	happiness	dog	0.139988	0.5
498	231	ears	happiness	dog	0.0438614	0.5
499	231	eyes	happiness	dog	0.360935	0.5
500	231	glabella	happiness	dog	0.10412	0.5
501	231	mentalis	happiness	dog	0	0.5
502	231	mouth	happiness	dog	0.235294	0.5
443	231	cheeks	happiness	dog	0	0.5
444	231	ears	happiness	dog	0.0490494	0.5
445	231	eyes	happiness	dog	0.478517	0.5
446	231	glabella	happiness	dog	0.0429658	0.5
447	231	mentalis	happiness	dog	0	0.5
448	231	mouth	happiness	dog	0.377567	0.5
601	232	cheeks	happiness	dog	0.0443323	1
602	232	ears	happiness	dog	0.0385655	1
603	232	eyes	happiness	dog	0.519733	1
604	232	glabella	happiness	dog	0.0897459	1
605	232	mentalis	happiness	dog	0	1
606	232	mouth	happiness	dog	0.188142	1
572	232	cheeks	happiness	dog	0.102009	1
573	232	ears	happiness	dog	0.238777	1
574	232	eyes	happiness	dog	0.478603	1
575	232	glabella	happiness	dog	0.163668	1
576	232	mentalis	happiness	dog	0	1
577	232	mouth	happiness	dog	0.134847	1
849	233	cheeks	happiness	dog	0	0
850	233	ears	happiness	dog	0.0218785	0
851	233	eyes	happiness	dog	0.38476	0
852	233	glabella	happiness	dog	0	0
853	233	mentalis	happiness	dog	0	0
854	233	mouth	happiness	dog	0.52433	0
758	233	cheeks	happiness	dog	0.0244579	0
759	233	ears	happiness	dog	0	0
760	233	eyes	happiness	dog	0.5634	0
761	233	glabella	happiness	dog	0.0941891	0
762	233	mentalis	happiness	dog	0	0
763	233	mouth	happiness	dog	0.208846	0
931	234	cheeks	happiness	dog	0.0965052	0.5
932	234	ears	happiness	dog	0	0.5
933	234	eyes	happiness	dog	0.228753	0.5
934	234	glabella	happiness	dog	0.0383241	0.5
935	234	mentalis	happiness	dog	0	0.5
936	234	mouth	happiness	dog	0.552025	0.5
995	234	cheeks	happiness	dog	0.0472787	0.5
996	234	ears	happiness	dog	0.0960235	0.5
997	234	eyes	happiness	dog	0.566428	0.5
998	234	glabella	happiness	dog	0.0476452	0.5
999	234	mentalis	happiness	dog	0	0.5
1000	234	mouth	happiness	dog	0.209272	0.5
1166	235	cheeks	happiness	dog	0.0430443	1
1167	235	ears	happiness	dog	0.235392	1
1168	235	eyes	happiness	dog	0.508006	1
1169	235	glabella	happiness	dog	0	1
1170	235	mentalis	happiness	dog	0	1
1171	235	mouth	happiness	dog	0.257434	1
1145	235	cheeks	happiness	dog	0	1
1146	235	ears	happiness	dog	0.0303857	1
1147	235	eyes	happiness	dog	0.44254	1
1148	235	glabella	happiness	dog	0.112388	1
1149	235	mentalis	happiness	dog	0	1
1150	235	mouth	happiness	dog	0.3097	1
1248	236	cheeks	happiness	dog	0	0.5
1249	236	ears	happiness	dog	0.130886	0.5
1250	236	eyes	happiness	dog	0.495365	0.5
1251	236	glabella	happiness	dog	0	0.5
1252	236	mentalis	happiness	dog	0.0122358	0.5
1253	236	mouth	happiness	dog	0.319244	0.5
1234	236	cheeks	happiness	dog	0.0623219	0.5
1235	236	ears	happiness	dog	0.105947	0.5
1236	236	eyes	happiness	dog	0.562856	0.5
1237	236	glabella	happiness	dog	0.0968661	0.5
1238	236	mentalis	happiness	dog	0	0.5
1239	236	mouth	happiness	dog	0.0680199	0.5
1465	237	cheeks	happiness	dog	0.0344241	0.5
1466	237	ears	happiness	dog	0.039524	0.5
1467	237	eyes	happiness	dog	0.464938	0.5
1468	237	glabella	happiness	dog	0.190183	0.5
1469	237	mentalis	happiness	dog	0	0.5
1470	237	mouth	happiness	dog	0.108797	0.5
1411	237	cheeks	happiness	dog	0.0505299	0.5
1412	237	ears	happiness	dog	0.281226	0.5
1413	237	eyes	happiness	dog	0.475019	0.5
1414	237	glabella	happiness	dog	0.0367146	0.5
1415	237	mentalis	happiness	dog	0	0.5
1416	237	mouth	happiness	dog	0.109008	0.5
1628	238	cheeks	happiness	dog	0.00309717	0.5
1629	238	ears	happiness	dog	0.0286489	0.5
1630	238	eyes	happiness	dog	0.265583	0.5
1631	238	glabella	happiness	dog	0.0716221	0.5
1632	238	mentalis	happiness	dog	0	0.5
1633	238	mouth	happiness	dog	0.536973	0.5
1536	238	cheeks	happiness	dog	0	0.5
1537	238	ears	happiness	dog	0.0595506	0.5
1538	238	eyes	happiness	dog	0.335768	0.5
1539	238	glabella	happiness	dog	0.165918	0.5
1540	238	mentalis	happiness	dog	0	0.5
1541	238	mouth	happiness	dog	0.372659	0.5
1635	239	cheeks	happiness	dog	0.0462944	0.5
1636	239	ears	happiness	dog	0.0259898	0.5
1637	239	eyes	happiness	dog	0.322234	0.5
1638	239	glabella	happiness	dog	0.053401	0.5
1639	239	mentalis	happiness	dog	0	0.5
1640	239	mouth	happiness	dog	0.479188	0.5
1703	239	cheeks	happiness	dog	0	0.5
1704	239	ears	happiness	dog	0.078312	0.5
1705	239	eyes	happiness	dog	0.277541	0.5
1706	239	glabella	happiness	dog	0.316291	0.5
1707	239	mentalis	happiness	dog	0	0.5
1708	239	mouth	happiness	dog	0.401096	0.5
1889	240	cheeks	happiness	dog	0.00751466	1
1890	240	ears	happiness	dog	0.186034	1
1891	240	eyes	happiness	dog	0.581928	1
1892	240	glabella	happiness	dog	0.0507698	1
1893	240	mentalis	happiness	dog	0	1
1894	240	mouth	happiness	dog	0.0603006	1
1896	240	cheeks	happiness	dog	0	1
1897	240	ears	happiness	dog	0.0516885	1
1898	240	eyes	happiness	dog	0.698828	1
1899	240	glabella	happiness	dog	0.143694	1
1900	240	mentalis	happiness	dog	0	1
1901	240	mouth	happiness	dog	0	1
2081	241	cheeks	happiness	dog	0	1
2082	241	ears	happiness	dog	0.0268482	1
2083	241	eyes	happiness	dog	0.527321	1
2084	241	glabella	happiness	dog	0.186614	1
2085	241	mentalis	happiness	dog	0	1
2086	241	mouth	happiness	dog	0.140858	1
1943	241	cheeks	happiness	dog	0.0418131	1
1944	241	ears	happiness	dog	0.0053654	1
1945	241	eyes	happiness	dog	0.377428	1
1946	241	glabella	happiness	dog	0.0203515	1
1947	241	mentalis	happiness	dog	0	1
1948	241	mouth	happiness	dog	0.407586	1
2222	242	cheeks	happiness	dog	0.036303	1
2223	242	ears	happiness	dog	0.0671115	1
2224	242	eyes	happiness	dog	0.34635	1
2225	242	glabella	happiness	dog	0.119898	1
2226	242	mentalis	happiness	dog	0	1
2227	242	mouth	happiness	dog	0.317111	1
2121	242	cheeks	happiness	dog	0	1
2122	242	ears	happiness	dog	0.128297	1
2123	242	eyes	happiness	dog	0.493783	1
2124	242	glabella	happiness	dog	0.158628	1
2125	242	mentalis	happiness	dog	0	1
2126	242	mouth	happiness	dog	0.140731	1
2282	243	cheeks	happiness	dog	0.0077661	0
2283	243	ears	happiness	dog	0.159434	0
2284	243	eyes	happiness	dog	0.407949	0
2285	243	glabella	happiness	dog	0	0
2286	243	mentalis	happiness	dog	0.00593878	0
2287	243	mouth	happiness	dog	0.302421	0
2304	243	cheeks	happiness	dog	0.0539364	0
2305	243	ears	happiness	dog	0.124527	0
2306	243	eyes	happiness	dog	0.091408	0
2307	243	glabella	happiness	dog	0	0
2308	243	mentalis	happiness	dog	0.0255488	0
2309	243	mouth	happiness	dog	0.610901	0
2478	244	cheeks	happiness	dog	0.0485523	0.5
2479	244	ears	happiness	dog	0.178174	0.5
2480	244	eyes	happiness	dog	0.579065	0.5
2481	244	glabella	happiness	dog	0.0374165	0.5
2482	244	mentalis	happiness	dog	0	0.5
2483	244	mouth	happiness	dog	0.0278396	0.5
2485	244	cheeks	happiness	dog	0.0233894	0.5
2486	244	ears	happiness	dog	0.195117	0.5
2487	244	eyes	happiness	dog	0.395568	0.5
2488	244	glabella	happiness	dog	0.176446	0.5
2489	244	mentalis	happiness	dog	0	0.5
2490	244	mouth	happiness	dog	0.0500616	0.5
2609	245	cheeks	happiness	dog	0	0.5
2610	245	ears	happiness	dog	0.062233	0.5
2611	245	eyes	happiness	dog	0.397734	0.5
2612	245	glabella	happiness	dog	0.058146	0.5
2613	245	mentalis	happiness	dog	0	0.5
2614	245	mouth	happiness	dog	0.331414	0.5
2595	245	cheeks	happiness	dog	0.0363831	0.5
2596	245	ears	happiness	dog	0.0684858	0.5
2597	245	eyes	happiness	dog	0.31425	0.5
2598	245	glabella	happiness	dog	0.0693776	0.5
2599	245	mentalis	happiness	dog	0	0.5
2600	245	mouth	happiness	dog	0.40931	0.5
2730	246	cheeks	happiness	dog	0.0475937	0.5
2731	246	ears	happiness	dog	0	0.5
2732	246	eyes	happiness	dog	0.45729	0.5
2733	246	glabella	happiness	dog	0.0131415	0.5
2734	246	mentalis	happiness	dog	0	0.5
2735	246	mouth	happiness	dog	0.370627	0.5
2806	246	cheeks	happiness	dog	0.126766	0.5
2807	246	ears	happiness	dog	0.134004	0.5
2808	246	eyes	happiness	dog	0.556144	0.5
2809	246	glabella	happiness	dog	0.107521	0.5
2810	246	mentalis	happiness	dog	0	0.5
2811	246	mouth	happiness	dog	0.0377825	0.5
2928	247	cheeks	happiness	dog	0.11966	1
2929	247	ears	happiness	dog	0.0509521	1
2930	247	eyes	happiness	dog	0.294905	1
2931	247	glabella	happiness	dog	0.0910962	1
2932	247	mentalis	happiness	dog	0	1
2933	247	mouth	happiness	dog	0.290273	1
2942	247	cheeks	happiness	dog	0.0201461	1
2943	247	ears	happiness	dog	0.0704007	1
2944	247	eyes	happiness	dog	0.440558	1
2945	247	glabella	happiness	dog	0.143679	1
2946	247	mentalis	happiness	dog	0	1
2947	247	mouth	happiness	dog	0.289573	1
3030	248	cheeks	happiness	dog	0	0.5
3031	248	ears	happiness	dog	0.100405	0.5
3032	248	eyes	happiness	dog	0.457705	0.5
3033	248	glabella	happiness	dog	0	0.5
3034	248	mentalis	happiness	dog	0.0106657	0.5
3035	248	mouth	happiness	dog	0.308385	0.5
3146	248	cheeks	happiness	dog	0.0912473	0.5
3147	248	ears	happiness	dog	0	0.5
3148	248	eyes	happiness	dog	0.117647	0.5
3149	248	glabella	happiness	dog	0.02073	0.5
3150	248	mentalis	happiness	dog	0	0.5
3151	248	mouth	happiness	dog	0.682672	0.5
3197	249	cheeks	happiness	dog	0.0176705	0.5
3198	249	ears	happiness	dog	0.287479	0.5
3199	249	eyes	happiness	dog	0.555957	0.5
3200	249	glabella	happiness	dog	0.0106403	0.5
3201	249	mentalis	happiness	dog	0	0.5
3202	249	mouth	happiness	dog	0	0.5
3175	249	cheeks	happiness	dog	0.0357802	0.5
3176	249	ears	happiness	dog	0	0.5
3177	249	eyes	happiness	dog	0.656031	0.5
3178	249	glabella	happiness	dog	0.154924	0.5
3179	249	mentalis	happiness	dog	0	0.5
3180	249	mouth	happiness	dog	0.0426042	0.5
3345	250	cheeks	happiness	dog	0.087383	0
3346	250	ears	happiness	dog	0.229603	0
3347	250	eyes	happiness	dog	0.591841	0
3348	250	glabella	happiness	dog	0	0
3349	250	mentalis	happiness	dog	0	0
3350	250	mouth	happiness	dog	0	0
3476	250	cheeks	happiness	dog	0.0670256	0
3477	250	ears	happiness	dog	0	0
3478	250	eyes	happiness	dog	0.362978	0
3479	250	glabella	happiness	dog	0	0
3480	250	mentalis	happiness	dog	0	0
3481	250	mouth	happiness	dog	0.489046	0
3575	251	cheeks	happiness	dog	0.229146	0.5
3576	251	ears	happiness	dog	0	0.5
3577	251	eyes	happiness	dog	0.359836	0.5
3578	251	glabella	happiness	dog	0.0236374	0.5
3579	251	mentalis	happiness	dog	0	0.5
3580	251	mouth	happiness	dog	0.293026	0.5
3490	251	cheeks	happiness	dog	0	0.5
3491	251	ears	happiness	dog	0.0360429	0.5
3492	251	eyes	happiness	dog	0.446511	0.5
3493	251	glabella	happiness	dog	0.152224	0.5
3494	251	mentalis	happiness	dog	0	0.5
3495	251	mouth	happiness	dog	0.171971	0.5
3706	252	cheeks	happiness	dog	0.0458301	0.5
3707	252	ears	happiness	dog	0.185484	0.5
3708	252	eyes	happiness	dog	0.415224	0.5
3709	252	glabella	happiness	dog	0.0357986	0.5
3710	252	mentalis	happiness	dog	0	0.5
3711	252	mouth	happiness	dog	0.258458	0.5
3674	252	cheeks	happiness	dog	0.0629345	0.5
3675	252	ears	happiness	dog	0	0.5
3676	252	eyes	happiness	dog	0.148189	0.5
3677	252	glabella	happiness	dog	0.0757409	0.5
3678	252	mentalis	happiness	dog	0	0.5
3679	252	mouth	happiness	dog	0.607757	0.5
6722	271	cheeks	happiness	dog	0.0199245	0.5
6723	271	ears	happiness	dog	0	0.5
6724	271	eyes	happiness	dog	0.423029	0.5
6725	271	glabella	happiness	dog	0.0425755	0.5
6726	271	mentalis	happiness	dog	0	0.5
6727	271	mouth	happiness	dog	0.409396	0.5
6715	271	cheeks	happiness	dog	0.0374332	0.5
6716	271	ears	happiness	dog	0.0921432	0.5
6717	271	eyes	happiness	dog	0.418552	0.5
6718	271	glabella	happiness	dog	0.147882	0.5
6719	271	mentalis	happiness	dog	0	0.5
6720	271	mouth	happiness	dog	0.212464	0.5
43	228	cheeks	happiness	human	0.0311331	0
44	228	eyes	happiness	human	0.166891	0
45	228	frontalis	happiness	human	0	0
46	228	glabella	happiness	human	0	0
47	228	mentalis	happiness	human	0	0
48	228	mouth	happiness	human	0.326897	0
49	228	nose	happiness	human	0.350097	0
51	228	cheeks	happiness	human	0	0
52	228	eyes	happiness	human	0.387887	0
53	228	frontalis	happiness	human	0	0
54	228	glabella	happiness	human	0	0
55	228	mentalis	happiness	human	0	0
56	228	mouth	happiness	human	0.107325	0
57	228	nose	happiness	human	0.428802	0
133	229	cheeks	happiness	human	0.166762	0.5
134	229	eyes	happiness	human	0.57924	0.5
135	229	frontalis	happiness	human	0.00870931	0.5
136	229	glabella	happiness	human	0	0.5
137	229	mentalis	happiness	human	0	0.5
138	229	mouth	happiness	human	0	0.5
139	229	nose	happiness	human	0.114363	0.5
241	229	cheeks	happiness	human	0	0.5
242	229	eyes	happiness	human	0.689421	0.5
243	229	frontalis	happiness	human	0	0.5
244	229	glabella	happiness	human	0	0.5
245	229	mentalis	happiness	human	0	0.5
246	229	mouth	happiness	human	0	0.5
247	229	nose	happiness	human	0.279201	0.5
345	230	cheeks	happiness	human	0.028626	1
346	230	eyes	happiness	human	0.290712	1
347	230	frontalis	happiness	human	0.10528	1
348	230	glabella	happiness	human	0	1
349	230	mentalis	happiness	human	0	1
350	230	mouth	happiness	human	0.236005	1
351	230	nose	happiness	human	0.225827	1
387	230	cheeks	happiness	human	0	1
388	230	eyes	happiness	human	0.631982	1
389	230	frontalis	happiness	human	0	1
390	230	glabella	happiness	human	0	1
391	230	mentalis	happiness	human	0	1
392	230	mouth	happiness	human	0.182775	1
393	230	nose	happiness	human	0.146532	1
457	231	cheeks	happiness	human	0.21335	0.5
458	231	eyes	happiness	human	0.229993	0.5
459	231	frontalis	happiness	human	0.0194759	0.5
460	231	glabella	happiness	human	0	0.5
461	231	mentalis	happiness	human	0	0.5
462	231	mouth	happiness	human	0.415899	0.5
463	231	nose	happiness	human	0.01983	0.5
426	231	cheeks	happiness	human	0.128516	0.5
427	231	eyes	happiness	human	0.600391	0.5
428	231	frontalis	happiness	human	0	0.5
429	231	glabella	happiness	human	0	0.5
430	231	mentalis	happiness	human	0	0.5
431	231	mouth	happiness	human	0.220833	0.5
432	231	nose	happiness	human	0.028125	0.5
593	232	cheeks	happiness	human	0.141708	1
594	232	eyes	happiness	human	0.400193	1
595	232	frontalis	happiness	human	0.093936	1
596	232	glabella	happiness	human	0	1
597	232	mentalis	happiness	human	0	1
598	232	mouth	happiness	human	0.067235	1
599	232	nose	happiness	human	0.247065	1
703	232	cheeks	happiness	human	0	1
704	232	eyes	happiness	human	0.452776	1
705	232	frontalis	happiness	human	0	1
706	232	glabella	happiness	human	0	1
707	232	mentalis	happiness	human	0	1
708	232	mouth	happiness	human	0.15009	1
709	232	nose	happiness	human	0.364299	1
750	233	cheeks	happiness	human	0.0460081	1
751	233	eyes	happiness	human	0.14058	1
752	233	frontalis	happiness	human	0	1
753	233	glabella	happiness	human	0	1
754	233	mentalis	happiness	human	0	1
755	233	mouth	happiness	human	0.0136822	1
756	233	nose	happiness	human	0.692828	1
733	233	cheeks	happiness	human	0.0114475	1
734	233	eyes	happiness	human	0.160519	1
735	233	frontalis	happiness	human	0	1
736	233	glabella	happiness	human	0	1
737	233	mentalis	happiness	human	0	1
738	233	mouth	happiness	human	0	1
739	233	nose	happiness	human	0.804503	1
865	234	cheeks	happiness	human	0.0290312	0.5
866	234	eyes	happiness	human	0.285003	0.5
867	234	frontalis	happiness	human	0	0.5
868	234	glabella	happiness	human	0	0.5
869	234	mentalis	happiness	human	0	0.5
870	234	mouth	happiness	human	0.0937293	0.5
871	234	nose	happiness	human	0.508792	0.5
895	234	cheeks	happiness	human	0.226041	0.5
896	234	eyes	happiness	human	0.227597	0.5
897	234	frontalis	happiness	human	0	0.5
898	234	glabella	happiness	human	0	0.5
899	234	mentalis	happiness	human	0	0.5
900	234	mouth	happiness	human	0.16444	0.5
901	234	nose	happiness	human	0.39515	0.5
1114	235	cheeks	happiness	human	0.0513955	1
1115	235	eyes	happiness	human	0.0107216	1
1116	235	frontalis	happiness	human	0	1
1117	235	glabella	happiness	human	0	1
1118	235	mentalis	happiness	human	0	1
1119	235	mouth	happiness	human	0.356365	1
1120	235	nose	happiness	human	0.374064	1
1122	235	cheeks	happiness	human	0	1
1123	235	eyes	happiness	human	0.506336	1
1124	235	frontalis	happiness	human	0.0637794	1
1125	235	glabella	happiness	human	0	1
1126	235	mentalis	happiness	human	0	1
1127	235	mouth	happiness	human	0.308453	1
1128	235	nose	happiness	human	0.0704637	1
1173	236	cheeks	happiness	human	0.046983	1
1174	236	eyes	happiness	human	0.128973	1
1175	236	frontalis	happiness	human	0	1
1176	236	glabella	happiness	human	0	1
1177	236	mentalis	happiness	human	0	1
1178	236	mouth	happiness	human	0.307999	1
1179	236	nose	happiness	human	0.399816	1
1319	236	cheeks	happiness	human	0	1
1320	236	eyes	happiness	human	0.561112	1
1321	236	frontalis	happiness	human	0	1
1322	236	glabella	happiness	human	0	1
1323	236	mentalis	happiness	human	0	1
1324	236	mouth	happiness	human	0.279995	1
1325	236	nose	happiness	human	0.236094	1
1373	237	cheeks	happiness	human	0	0.5
1374	237	eyes	happiness	human	0.361107	0.5
1375	237	frontalis	happiness	human	0	0.5
1376	237	glabella	happiness	human	0	0.5
1377	237	mentalis	happiness	human	0	0.5
1378	237	mouth	happiness	human	0.39039	0.5
1379	237	nose	happiness	human	0.122796	0.5
1427	237	cheeks	happiness	human	0	0.5
1428	237	eyes	happiness	human	0.813837	0.5
1429	237	frontalis	happiness	human	0	0.5
1430	237	glabella	happiness	human	0	0.5
1431	237	mentalis	happiness	human	0	0.5
1432	237	mouth	happiness	human	0.118655	0.5
1433	237	nose	happiness	human	0.0283432	0.5
1567	238	cheeks	happiness	human	0.0207443	0.5
1568	238	eyes	happiness	human	0.400317	0.5
1569	238	frontalis	happiness	human	0.108947	0.5
1570	238	glabella	happiness	human	0	0.5
1571	238	mentalis	happiness	human	0	0.5
1572	238	mouth	happiness	human	0.377831	0.5
1573	238	nose	happiness	human	0	0.5
1528	238	cheeks	happiness	human	0	0.5
1529	238	eyes	happiness	human	0.386026	0.5
1530	238	frontalis	happiness	human	0	0.5
1531	238	glabella	happiness	human	0	0.5
1532	238	mentalis	happiness	human	0	0.5
1533	238	mouth	happiness	human	0.140409	0.5
1534	238	nose	happiness	human	0.406748	0.5
1658	239	cheeks	happiness	human	0.131668	0.5
1659	239	eyes	happiness	human	0.657662	0.5
1660	239	frontalis	happiness	human	0.0465511	0.5
1661	239	glabella	happiness	human	0	0.5
1662	239	mentalis	happiness	human	0	0.5
1663	239	mouth	happiness	human	0.0302413	0.5
1664	239	nose	happiness	human	0.0389059	0.5
1674	239	cheeks	happiness	human	0	0.5
1675	239	eyes	happiness	human	0.407088	0.5
1676	239	frontalis	happiness	human	0.0184634	0.5
1677	239	glabella	happiness	human	0	0.5
1678	239	mentalis	happiness	human	0	0.5
1679	239	mouth	happiness	human	0.281566	0.5
1680	239	nose	happiness	human	0.200417	0.5
1804	240	cheeks	happiness	human	0.000861945	1
1805	240	eyes	happiness	human	0.774458	1
1806	240	frontalis	happiness	human	0.0280132	1
1807	240	glabella	happiness	human	0	1
1808	240	mentalis	happiness	human	0	1
1809	240	mouth	happiness	human	0	1
1810	240	nose	happiness	human	0.122684	1
1912	240	cheeks	happiness	human	0	1
1913	240	eyes	happiness	human	0.935293	1
1914	240	frontalis	happiness	human	0	1
1915	240	glabella	happiness	human	0	1
1916	240	mentalis	happiness	human	0	1
1917	240	mouth	happiness	human	0	1
1918	240	nose	happiness	human	0.0355534	1
1973	241	cheeks	happiness	human	0	1
1974	241	eyes	happiness	human	0.158018	1
1975	241	frontalis	happiness	human	0	1
1976	241	glabella	happiness	human	0	1
1977	241	mentalis	happiness	human	0	1
1978	241	mouth	happiness	human	0.537702	1
1979	241	nose	happiness	human	0.180749	1
2064	241	cheeks	happiness	human	0.0282099	1
2065	241	eyes	happiness	human	0.435539	1
2066	241	frontalis	happiness	human	0	1
2067	241	glabella	happiness	human	0	1
2068	241	mentalis	happiness	human	0.00263644	1
2069	241	mouth	happiness	human	0.424993	1
2070	241	nose	happiness	human	0.0632745	1
2097	242	cheeks	happiness	human	0.0759025	1
2098	242	eyes	happiness	human	0.473002	1
2099	242	frontalis	happiness	human	0.0362542	1
2100	242	glabella	happiness	human	0	1
2101	242	mentalis	happiness	human	0	1
2102	242	mouth	happiness	human	0.139	1
2103	242	nose	happiness	human	0.167695	1
2156	242	cheeks	happiness	human	0	1
2157	242	eyes	happiness	human	0.466054	1
2158	242	frontalis	happiness	human	0	1
2159	242	glabella	happiness	human	0	1
2160	242	mentalis	happiness	human	0	1
2161	242	mouth	happiness	human	0.120725	1
2162	242	nose	happiness	human	0.340225	1
2266	243	cheeks	happiness	human	0.0611465	0.5
2267	243	eyes	happiness	human	0.234395	0.5
2268	243	frontalis	happiness	human	0.133758	0.5
2269	243	glabella	happiness	human	0	0.5
2270	243	mentalis	happiness	human	0.00382166	0.5
2271	243	mouth	happiness	human	0.201274	0.5
2272	243	nose	happiness	human	0.244586	0.5
2274	243	cheeks	happiness	human	0.00888889	0.5
2275	243	eyes	happiness	human	0.0549206	0.5
2276	243	frontalis	happiness	human	0.695238	0.5
2277	243	glabella	happiness	human	0.0577778	0.5
2278	243	mentalis	happiness	human	0	0.5
2279	243	mouth	happiness	human	0	0.5
2280	243	nose	happiness	human	0.0406349	0.5
2446	244	cheeks	happiness	human	0	1
2447	244	eyes	happiness	human	0.123891	1
2448	244	frontalis	happiness	human	0.00934728	1
2449	244	glabella	happiness	human	0	1
2450	244	mentalis	happiness	human	0.0334284	1
2451	244	mouth	happiness	human	0.124683	1
2452	244	nose	happiness	human	0.537072	1
2499	244	cheeks	happiness	human	0.0299071	1
2500	244	eyes	happiness	human	0.477412	1
2501	244	frontalis	happiness	human	0.0053518	1
2502	244	glabella	happiness	human	0	1
2503	244	mentalis	happiness	human	0.0239257	1
2504	244	mouth	happiness	human	0.137101	1
2505	244	nose	happiness	human	0.288525	1
2672	245	cheeks	happiness	human	0	1
2673	245	eyes	happiness	human	0	1
2674	245	frontalis	happiness	human	0.0189293	1
2675	245	glabella	happiness	human	0	1
2676	245	mentalis	happiness	human	0	1
2677	245	mouth	happiness	human	0.12585	1
2678	245	nose	happiness	human	0.764123	1
2587	245	cheeks	happiness	human	0	1
2588	245	eyes	happiness	human	0.469494	1
2589	245	frontalis	happiness	human	0	1
2590	245	glabella	happiness	human	0.0160428	1
2591	245	mentalis	happiness	human	0	1
2592	245	mouth	happiness	human	0.147302	1
2593	245	nose	happiness	human	0.333738	1
2813	246	cheeks	happiness	human	0.0745224	1
2814	246	eyes	happiness	human	0.642555	1
2815	246	frontalis	happiness	human	0.0256672	1
2816	246	glabella	happiness	human	0	1
2817	246	mentalis	happiness	human	0	1
2818	246	mouth	happiness	human	0	1
2819	246	nose	happiness	human	0.170191	1
2798	246	cheeks	happiness	human	0	1
2799	246	eyes	happiness	human	0.684918	1
2800	246	frontalis	happiness	human	0	1
2801	246	glabella	happiness	human	0	1
2802	246	mentalis	happiness	human	0	1
2803	246	mouth	happiness	human	0	1
2804	246	nose	happiness	human	0.201998	1
2911	247	cheeks	happiness	human	0.389354	0.5
2912	247	eyes	happiness	human	0.272712	0.5
2913	247	frontalis	happiness	human	0	0.5
2914	247	glabella	happiness	human	0	0.5
2915	247	mentalis	happiness	human	0	0.5
2916	247	mouth	happiness	human	0.0864137	0.5
2917	247	nose	happiness	human	0.152127	0.5
2990	247	cheeks	happiness	human	0.0804075	0.5
2991	247	eyes	happiness	human	0.793336	0.5
2992	247	frontalis	happiness	human	0	0.5
2993	247	glabella	happiness	human	0	0.5
2994	247	mentalis	happiness	human	0	0.5
2995	247	mouth	happiness	human	0	0.5
2996	247	nose	happiness	human	0.0760017	0.5
3090	248	cheeks	happiness	human	0.117569	0.5
3091	248	eyes	happiness	human	0.0646405	0.5
3092	248	frontalis	happiness	human	0	0.5
3093	248	glabella	happiness	human	0	0.5
3094	248	mentalis	happiness	human	0	0.5
3095	248	mouth	happiness	human	0.37702	0.5
3096	248	nose	happiness	human	0.325871	0.5
3138	248	cheeks	happiness	human	0	0.5
3139	248	eyes	happiness	human	0.411968	0.5
3140	248	frontalis	happiness	human	0	0.5
3141	248	glabella	happiness	human	0	0.5
3142	248	mentalis	happiness	human	0	0.5
3143	248	mouth	happiness	human	0.203264	0.5
3144	248	nose	happiness	human	0.331231	0.5
3256	249	cheeks	happiness	human	0	0.5
[truncated: 1,433 more rows]
